# Supplementary material for: Bi-directional and multivariate mendelian randomization analysis of the relationship between circulating 25-hydroxyvitamin D concentration and obstructive sleep apnea
Source: BMC Pulm Med. 2022 Oct 14;22:380. doi: 10.1186/s12890-022-02172-y (PMC9569054; doi:10.1186/s12890-022-02172-y)
Supplement: Supplementary file 1 — Supplementary Material 1 [file 12890_2022_2172_MOESM1_ESM.xlsx]

## Sheet: Mydata_
	SNP	effect_allele.exposure	other_allele.exposure	effect_allele.outcome	other_allele.outcome	beta.exposure	beta.outcome	eaf.exposure	eaf.outcome	remove	palindromic	ambiguous	id.outcome	chr	pos	se.outcome	samplesize.outcome	pval.outcome	outcome	originalname.outcome	outcome.deprecated	mr_keep.outcome	data_source.outcome	...1	chr.exposure	pos.exposure	se.exposure	pval.exposure	samplesize.exposure	id.exposure	exposure	mr_keep.exposure	pval_origin.exposure	data_source.exposure	action	mr_keep	R2	F值
74	rs144632891	A	T	A	T	-0.031677	0.0637	0.026283	0.01563	FALSE	TRUE	FALSE	finn-b-G6_SLEEPAPNO	4	71742015	0.0496	NA	0.1987	Sleep apnoea || id:finn-b-G6_SLEEPAPNO	Sleep apnoea	Sleep apnoea || ||	TRUE	igd	102	4	71742015	0.006294	1e-200	NA	ieu-b-4808	|| id:ieu-b-4808	TRUE	reported	igd	2	TRUE	5.73964e-05	25.3299
99	rs1694929	T	C	T	C	0.009913	0.0043	0.430452	0.394	FALSE	FALSE	FALSE	finn-b-G6_SLEEPAPNO	3	85002871	0.0128	NA	0.734	Sleep apnoea || id:finn-b-G6_SLEEPAPNO	Sleep apnoea	Sleep apnoea || ||	TRUE	igd	54	3	85002871	0.001969	1e-200	NA	ieu-b-4808	|| id:ieu-b-4808	TRUE	reported	igd	2	TRUE	5.7434e-05	25.3464
69	rs1429435	G	C	G	C	0.021666	0.0111	0.942181	0.9372	FALSE	TRUE	FALSE	finn-b-G6_SLEEPAPNO	16	72698702	0.0257	NA	0.666201	Sleep apnoea || id:finn-b-G6_SLEEPAPNO	Sleep apnoea	Sleep apnoea || ||	TRUE	igd	251	16	72698702	0.004301	1e-200	NA	ieu-b-4808	|| id:ieu-b-4808	TRUE	reported	igd	2	TRUE	5.75001e-05	25.3756
120	rs2304634	T	C	T	C	0.010611	-0.009	0.68587	0.7152	FALSE	FALSE	FALSE	finn-b-G6_SLEEPAPNO	16	4500544	0.0138	NA	0.5136	Sleep apnoea || id:finn-b-G6_SLEEPAPNO	Sleep apnoea	Sleep apnoea || ||	TRUE	igd	245	16	4500544	0.002106	1e-200	NA	ieu-b-4808	|| id:ieu-b-4808	TRUE	reported	igd	2	TRUE	5.75236e-05	25.386
206	rs7511513	T	C	T	C	-0.010402	0.0145	0.343295	0.4219	FALSE	FALSE	FALSE	finn-b-G6_SLEEPAPNO	22	50841035	0.0126	NA	0.248	Sleep apnoea || id:finn-b-G6_SLEEPAPNO	Sleep apnoea	Sleep apnoea || ||	TRUE	igd	294	22	50841035	0.002064	1e-200	NA	ieu-b-4808	|| id:ieu-b-4808	TRUE	reported	igd	2	TRUE	5.75525e-05	25.3988
231	rs79687284	C	G	C	G	-0.02728	0.0258	0.034261	0.01757	FALSE	TRUE	FALSE	finn-b-G6_SLEEPAPNO	1	214150821	0.0471	NA	0.5846	Sleep apnoea || id:finn-b-G6_SLEEPAPNO	Sleep apnoea	Sleep apnoea || ||	TRUE	igd	5	1	214150821	0.005411	1e-200	NA	ieu-b-4808	|| id:ieu-b-4808	TRUE	reported	igd	2	TRUE	5.75948e-05	25.4174
209	rs76183418	C	T	C	T	0.013077	-0.0479	0.178854	0.2346	FALSE	FALSE	FALSE	finn-b-G6_SLEEPAPNO	3	47352998	0.0148	NA	0.00116899	Sleep apnoea || id:finn-b-G6_SLEEPAPNO	Sleep apnoea	Sleep apnoea || ||	TRUE	igd	52	3	47352998	0.002593	1e-200	NA	ieu-b-4808	|| id:ieu-b-4808	TRUE	reported	igd	2	TRUE	5.76317e-05	25.4337
75	rs145662623	A	G	A	G	0.020312	-0.008	0.06144	0.01741	FALSE	FALSE	FALSE	finn-b-G6_SLEEPAPNO	4	100510550	0.0472	NA	0.8651	Sleep apnoea || id:finn-b-G6_SLEEPAPNO	Sleep apnoea	Sleep apnoea || ||	TRUE	igd	91	4	100510550	0.004026	1e-200	NA	ieu-b-4808	|| id:ieu-b-4808	TRUE	reported	igd	2	TRUE	5.76777e-05	25.454
28	rs1149555	A	G	A	G	-0.012433	0.0185	0.801757	0.8501	FALSE	FALSE	FALSE	finn-b-G6_SLEEPAPNO	7	133062665	0.0174	NA	0.288	Sleep apnoea || id:finn-b-G6_SLEEPAPNO	Sleep apnoea	Sleep apnoea || ||	TRUE	igd	123	7	133062665	0.002464	1e-200	NA	ieu-b-4808	|| id:ieu-b-4808	TRUE	reported	igd	2	TRUE	5.76926e-05	25.4606
223	rs77885114	A	G	A	G	-0.016609	-0.013	0.102857	0.1105	FALSE	FALSE	FALSE	finn-b-G6_SLEEPAPNO	1	154974619	0.0199	NA	0.5139	Sleep apnoea || id:finn-b-G6_SLEEPAPNO	Sleep apnoea	Sleep apnoea || ||	TRUE	igd	3	1	154974619	0.00329	1e-200	NA	ieu-b-4808	|| id:ieu-b-4808	TRUE	reported	igd	2	TRUE	5.77491e-05	25.4855
50	rs12403824	G	C	G	C	0.010638	-0.0085	0.308238	0.3377	FALSE	TRUE	FALSE	finn-b-G6_SLEEPAPNO	1	24609753	0.0131	NA	0.5175	Sleep apnoea || id:finn-b-G6_SLEEPAPNO	Sleep apnoea	Sleep apnoea || ||	TRUE	igd	22	1	24609753	0.002107	1e-200	NA	ieu-b-4808	|| id:ieu-b-4808	TRUE	reported	igd	2	TRUE	5.77618e-05	25.4911
126	rs2616280	A	G	A	G	0.018924	-0.0303	0.075892	0.09547	FALSE	FALSE	FALSE	finn-b-G6_SLEEPAPNO	20	52728499	0.0214	NA	0.1563	Sleep apnoea || id:finn-b-G6_SLEEPAPNO	Sleep apnoea	Sleep apnoea || ||	TRUE	igd	284	20	52728499	0.003748	1e-200	NA	ieu-b-4808	|| id:ieu-b-4808	TRUE	reported	igd	2	TRUE	5.77666e-05	25.4932
222	rs77815462	A	G	A	G	-0.015933	-0.0259	0.10591	0.1267	FALSE	FALSE	FALSE	finn-b-G6_SLEEPAPNO	12	96205192	0.0187	NA	0.1673	Sleep apnoea || id:finn-b-G6_SLEEPAPNO	Sleep apnoea	Sleep apnoea || ||	TRUE	igd	220	12	96205192	0.003154	1e-200	NA	ieu-b-4808	|| id:ieu-b-4808	TRUE	reported	igd	2	TRUE	5.78258e-05	25.5194
92	rs151302903	C	G	C	G	-0.010745	-0.0095	0.686238	0.661	FALSE	TRUE	FALSE	finn-b-G6_SLEEPAPNO	2	62857411	0.0131	NA	0.4686	Sleep apnoea || id:finn-b-G6_SLEEPAPNO	Sleep apnoea	Sleep apnoea || ||	TRUE	igd	32	2	62857411	0.002127	1e-200	NA	ieu-b-4808	|| id:ieu-b-4808	TRUE	reported	igd	2	TRUE	5.78266e-05	25.5197
98	rs16926354	T	C	T	C	-0.014874	-0.0125	0.124293	0.2428	FALSE	FALSE	FALSE	finn-b-G6_SLEEPAPNO	8	61542998	0.0145	NA	0.387	Sleep apnoea || id:finn-b-G6_SLEEPAPNO	Sleep apnoea	Sleep apnoea || ||	TRUE	igd	130	8	61542998	0.002944	1e-200	NA	ieu-b-4808	|| id:ieu-b-4808	TRUE	reported	igd	2	TRUE	5.78402e-05	25.5257
226	rs78341453	G	T	G	T	-0.014553	-0.0162	0.130859	0.09942	FALSE	FALSE	FALSE	finn-b-G6_SLEEPAPNO	6	25584831	0.0208	NA	0.4356	Sleep apnoea || id:finn-b-G6_SLEEPAPNO	Sleep apnoea	Sleep apnoea || ||	TRUE	igd	116	6	25584831	0.00288	1e-200	NA	ieu-b-4808	|| id:ieu-b-4808	TRUE	reported	igd	2	TRUE	5.78589e-05	25.534
110	rs2009181	G	A	G	A	-0.011705	0.0054	0.226141	0.1763	FALSE	FALSE	FALSE	finn-b-G6_SLEEPAPNO	4	100262547	0.0163	NA	0.7387	Sleep apnoea || id:finn-b-G6_SLEEPAPNO	Sleep apnoea	Sleep apnoea || ||	TRUE	igd	67	4	100262547	0.002316	1e-200	NA	ieu-b-4808	|| id:ieu-b-4808	TRUE	reported	igd	2	TRUE	5.78783e-05	25.5425
217	rs77152346	C	T	C	T	0.012882	-0.0064	0.17892	0.1376	FALSE	FALSE	FALSE	finn-b-G6_SLEEPAPNO	1	151037707	0.0182	NA	0.726599	Sleep apnoea || id:finn-b-G6_SLEEPAPNO	Sleep apnoea	Sleep apnoea || ||	TRUE	igd	7	1	151037707	0.002547	1e-200	NA	ieu-b-4808	|| id:ieu-b-4808	TRUE	reported	igd	2	TRUE	5.7964e-05	25.5804
101	rs17108517	A	G	A	G	0.021421	-0.0126	0.056446	0.04672	FALSE	FALSE	FALSE	finn-b-G6_SLEEPAPNO	14	39356756	0.0296	NA	0.671001	Sleep apnoea || id:finn-b-G6_SLEEPAPNO	Sleep apnoea	Sleep apnoea || ||	TRUE	igd	230	14	39356756	0.004235	1e-200	NA	ieu-b-4808	|| id:ieu-b-4808	TRUE	reported	igd	2	TRUE	5.79726e-05	25.5841
124	rs2570927	T	C	T	C	-0.01127	0.0027	0.263946	0.3106	FALSE	FALSE	FALSE	finn-b-G6_SLEEPAPNO	15	100120925	0.0135	NA	0.8416	Sleep apnoea || id:finn-b-G6_SLEEPAPNO	Sleep apnoea	Sleep apnoea || ||	TRUE	igd	235	15	100120925	0.002226	1e-200	NA	ieu-b-4808	|| id:ieu-b-4808	TRUE	reported	igd	2	TRUE	5.80828e-05	25.6328
33	rs11602347	G	C	G	C	0.01011	0.0112	0.407148	0.3548	FALSE	TRUE	FALSE	finn-b-G6_SLEEPAPNO	11	2176852	0.0131	NA	0.3925	Sleep apnoea || id:finn-b-G6_SLEEPAPNO	Sleep apnoea	Sleep apnoea || ||	TRUE	igd	202	11	2176852	0.001996	1e-200	NA	ieu-b-4808	|| id:ieu-b-4808	TRUE	reported	igd	2	TRUE	5.81341e-05	25.6554
21	rs11253202	C	T	C	T	0.012053	0.0333	0.210553	0.1284	FALSE	FALSE	FALSE	finn-b-G6_SLEEPAPNO	10	5530385	0.0186	NA	0.0738295	Sleep apnoea || id:finn-b-G6_SLEEPAPNO	Sleep apnoea	Sleep apnoea || ||	TRUE	igd	143	10	5530385	0.002379	1e-200	NA	ieu-b-4808	|| id:ieu-b-4808	TRUE	reported	igd	2	TRUE	5.81636e-05	25.6684
160	rs56059718	A	C	A	C	-0.012535	0.0009	0.190606	0.1971	FALSE	FALSE	FALSE	finn-b-G6_SLEEPAPNO	15	38836777	0.0156	NA	0.9529	Sleep apnoea || id:finn-b-G6_SLEEPAPNO	Sleep apnoea	Sleep apnoea || ||	TRUE	igd	241	15	38836777	0.002474	1e-200	NA	ieu-b-4808	|| id:ieu-b-4808	TRUE	reported	igd	2	TRUE	5.817e-05	25.6713
108	rs1909585	T	C	T	C	0.0105	-0.0122	0.345901	0.3339	FALSE	FALSE	FALSE	finn-b-G6_SLEEPAPNO	3	124687460	0.0133	NA	0.3574	Sleep apnoea || id:finn-b-G6_SLEEPAPNO	Sleep apnoea	Sleep apnoea || ||	TRUE	igd	51	3	124687460	0.002071	1e-200	NA	ieu-b-4808	|| id:ieu-b-4808	TRUE	reported	igd	2	TRUE	5.82463e-05	25.7049
166	rs6018088	A	C	A	C	-0.015435	0.002	0.116383	0.1454	FALSE	FALSE	FALSE	finn-b-G6_SLEEPAPNO	20	35998625	0.0177	NA	0.9115	Sleep apnoea || id:finn-b-G6_SLEEPAPNO	Sleep apnoea	Sleep apnoea || ||	TRUE	igd	283	20	35998625	0.003044	1e-200	NA	ieu-b-4808	|| id:ieu-b-4808	TRUE	reported	igd	2	TRUE	5.82604e-05	25.7112
187	rs7108217	C	T	C	T	-0.009818	-0.0014	0.509488	0.5324	FALSE	FALSE	FALSE	finn-b-G6_SLEEPAPNO	11	120183794	0.0124	NA	0.9079	Sleep apnoea || id:finn-b-G6_SLEEPAPNO	Sleep apnoea	Sleep apnoea || ||	TRUE	igd	201	11	120183794	0.001936	1e-200	NA	ieu-b-4808	|| id:ieu-b-4808	TRUE	reported	igd	2	TRUE	5.82754e-05	25.7178
8	rs10876448	G	A	G	A	-0.013039	0.0301	0.175093	0.1623	FALSE	FALSE	FALSE	finn-b-G6_SLEEPAPNO	12	53779321	0.0168	NA	0.0740798	Sleep apnoea || id:finn-b-G6_SLEEPAPNO	Sleep apnoea	Sleep apnoea || ||	TRUE	igd	219	12	53779321	0.00257	1e-200	NA	ieu-b-4808	|| id:ieu-b-4808	TRUE	reported	igd	2	TRUE	5.83273e-05	25.7407
212	rs76417823	G	C	G	C	0.028957	0.0367	0.033237	0.03605	FALSE	TRUE	FALSE	finn-b-G6_SLEEPAPNO	11	71137594	0.0341	NA	0.2825	Sleep apnoea || id:finn-b-G6_SLEEPAPNO	Sleep apnoea	Sleep apnoea || ||	TRUE	igd	160	11	71137594	0.005696	1e-200	NA	ieu-b-4808	|| id:ieu-b-4808	TRUE	reported	igd	2	TRUE	5.85621e-05	25.8443
180	rs62568181	C	T	C	T	0.016228	-0.0149	0.103659	0.07979	FALSE	FALSE	FALSE	finn-b-G6_SLEEPAPNO	9	107645674	0.0231	NA	0.5187	Sleep apnoea || id:finn-b-G6_SLEEPAPNO	Sleep apnoea	Sleep apnoea || ||	TRUE	igd	138	9	107645674	0.003192	1e-200	NA	ieu-b-4808	|| id:ieu-b-4808	TRUE	reported	igd	2	TRUE	5.85671e-05	25.8465
232	rs7981402	A	G	A	G	0.010448	0.007	0.340094	0.3115	FALSE	FALSE	FALSE	finn-b-G6_SLEEPAPNO	13	60676803	0.0134	NA	0.6029	Sleep apnoea || id:finn-b-G6_SLEEPAPNO	Sleep apnoea	Sleep apnoea || ||	TRUE	igd	226	13	60676803	0.002055	1e-200	NA	ieu-b-4808	|| id:ieu-b-4808	TRUE	reported	igd	2	TRUE	5.85723e-05	25.8488
54	rs12913937	A	G	A	G	0.010424	0.0042	0.354395	0.3763	FALSE	FALSE	FALSE	finn-b-G6_SLEEPAPNO	15	77316131	0.0129	NA	0.742899	Sleep apnoea || id:finn-b-G6_SLEEPAPNO	Sleep apnoea	Sleep apnoea || ||	TRUE	igd	239	15	77316131	0.00205	1e-200	NA	ieu-b-4808	|| id:ieu-b-4808	TRUE	reported	igd	2	TRUE	5.85883e-05	25.8559
36	rs11679312	T	C	T	C	0.029138	-0.0296	0.02963	0.02209	FALSE	FALSE	FALSE	finn-b-G6_SLEEPAPNO	2	234675036	0.0419	NA	0.4795	Sleep apnoea || id:finn-b-G6_SLEEPAPNO	Sleep apnoea	Sleep apnoea || ||	TRUE	igd	36	2	234675036	0.00573	1e-200	NA	ieu-b-4808	|| id:ieu-b-4808	TRUE	reported	igd	2	TRUE	5.85949e-05	25.8588
5	rs10518055	G	T	G	T	-0.013606	0.0118	0.184454	0.1934	FALSE	FALSE	FALSE	finn-b-G6_SLEEPAPNO	4	69301762	0.0159	NA	0.4588	Sleep apnoea || id:finn-b-G6_SLEEPAPNO	Sleep apnoea	Sleep apnoea || ||	TRUE	igd	101	4	69301762	0.002674	1e-200	NA	ieu-b-4808	|| id:ieu-b-4808	TRUE	reported	igd	2	TRUE	5.86661e-05	25.8902
230	rs7924820	A	G	A	G	-0.023968	-0.007	0.044041	0.06583	FALSE	FALSE	FALSE	finn-b-G6_SLEEPAPNO	11	12995734	0.0253	NA	0.781101	Sleep apnoea || id:finn-b-G6_SLEEPAPNO	Sleep apnoea	Sleep apnoea || ||	TRUE	igd	149	11	12995734	0.00471	1e-200	NA	ieu-b-4808	|| id:ieu-b-4808	TRUE	reported	igd	2	TRUE	5.86774e-05	25.8952
47	rs11885466	T	C	T	C	-0.018832	0.0072	0.075285	0.09612	FALSE	FALSE	FALSE	finn-b-G6_SLEEPAPNO	2	213923915	0.0211	NA	0.733199	Sleep apnoea || id:finn-b-G6_SLEEPAPNO	Sleep apnoea	Sleep apnoea || ||	TRUE	igd	39	2	213923915	0.003698	1e-200	NA	ieu-b-4808	|| id:ieu-b-4808	TRUE	reported	igd	2	TRUE	5.87636e-05	25.9333
163	rs575976	G	A	G	A	0.012743	-0.0118	0.184373	0.3043	FALSE	FALSE	FALSE	finn-b-G6_SLEEPAPNO	11	75437630	0.0135	NA	0.3841	Sleep apnoea || id:finn-b-G6_SLEEPAPNO	Sleep apnoea	Sleep apnoea || ||	TRUE	igd	162	11	75437630	0.002502	1e-200	NA	ieu-b-4808	|| id:ieu-b-4808	TRUE	reported	igd	2	TRUE	5.87785e-05	25.9398
125	rs257376	A	G	A	G	0.009943	0.0341	0.542124	0.4844	FALSE	FALSE	FALSE	finn-b-G6_SLEEPAPNO	7	106799997	0.0124	NA	0.00614299	Sleep apnoea || id:finn-b-G6_SLEEPAPNO	Sleep apnoea	Sleep apnoea || ||	TRUE	igd	128	7	106799997	0.001952	1e-200	NA	ieu-b-4808	|| id:ieu-b-4808	TRUE	reported	igd	2	TRUE	5.87929e-05	25.9462
134	rs34560261	T	C	T	C	0.013552	0.0105	0.170233	0.1404	FALSE	FALSE	FALSE	finn-b-G6_SLEEPAPNO	15	90734426	0.0181	NA	0.5639	Sleep apnoea || id:finn-b-G6_SLEEPAPNO	Sleep apnoea	Sleep apnoea || ||	TRUE	igd	240	15	90734426	0.002657	1e-200	NA	ieu-b-4808	|| id:ieu-b-4808	TRUE	reported	igd	2	TRUE	5.89485e-05	26.0149
58	rs13197862	A	G	A	G	0.014795	0.0111	0.129829	0.07511	FALSE	FALSE	FALSE	finn-b-G6_SLEEPAPNO	6	80014585	0.0235	NA	0.636099	Sleep apnoea || id:finn-b-G6_SLEEPAPNO	Sleep apnoea	Sleep apnoea || ||	TRUE	igd	118	6	80014585	0.002899	1e-200	NA	ieu-b-4808	|| id:ieu-b-4808	TRUE	reported	igd	2	TRUE	5.90178e-05	26.0454
45	rs118032309	C	T	C	T	-0.044566	-0.0077	0.013427	0.03711	FALSE	FALSE	FALSE	finn-b-G6_SLEEPAPNO	11	70958267	0.0331	NA	0.8169	Sleep apnoea || id:finn-b-G6_SLEEPAPNO	Sleep apnoea	Sleep apnoea || ||	TRUE	igd	199	11	70958267	0.00873	1e-200	NA	ieu-b-4808	|| id:ieu-b-4808	TRUE	reported	igd	2	TRUE	5.90511e-05	26.0601
129	rs2843128	G	A	G	A	0.009897	0.0328	0.51568	0.4245	FALSE	FALSE	FALSE	finn-b-G6_SLEEPAPNO	1	2315680	0.0126	NA	0.00911591	Sleep apnoea || id:finn-b-G6_SLEEPAPNO	Sleep apnoea	Sleep apnoea || ||	TRUE	igd	26	1	2315680	0.001938	1e-200	NA	ieu-b-4808	|| id:ieu-b-4808	TRUE	reported	igd	2	TRUE	5.90947e-05	26.0794
176	rs61979066	A	G	A	G	0.010882	-0.0184	0.355822	0.364	FALSE	FALSE	FALSE	finn-b-G6_SLEEPAPNO	14	29720756	0.0129	NA	0.1546	Sleep apnoea || id:finn-b-G6_SLEEPAPNO	Sleep apnoea	Sleep apnoea || ||	TRUE	igd	233	14	29720756	0.00213	1e-200	NA	ieu-b-4808	|| id:ieu-b-4808	TRUE	reported	igd	2	TRUE	5.91436e-05	26.1009
150	rs4679968	T	G	T	G	-0.012293	0.0022	0.216609	0.2246	FALSE	FALSE	FALSE	finn-b-G6_SLEEPAPNO	3	151788754	0.0149	NA	0.8834	Sleep apnoea || id:finn-b-G6_SLEEPAPNO	Sleep apnoea	Sleep apnoea || ||	TRUE	igd	57	3	151788754	0.002406	1e-200	NA	ieu-b-4808	|| id:ieu-b-4808	TRUE	reported	igd	2	TRUE	5.91526e-05	26.1049
184	rs6750649	G	T	G	T	-0.010261	-0.0056	0.609116	0.6117	FALSE	FALSE	FALSE	finn-b-G6_SLEEPAPNO	2	148353141	0.0127	NA	0.658801	Sleep apnoea || id:finn-b-G6_SLEEPAPNO	Sleep apnoea	Sleep apnoea || ||	TRUE	igd	35	2	148353141	0.002006	1e-200	NA	ieu-b-4808	|| id:ieu-b-4808	TRUE	reported	igd	2	TRUE	5.9288e-05	26.1647
191	rs7189954	T	C	T	C	-0.010407	-0.0075	0.361424	0.3452	FALSE	FALSE	FALSE	finn-b-G6_SLEEPAPNO	16	79735047	0.0131	NA	0.5689	Sleep apnoea || id:finn-b-G6_SLEEPAPNO	Sleep apnoea	Sleep apnoea || ||	TRUE	igd	252	16	79735047	0.002034	1e-200	NA	ieu-b-4808	|| id:ieu-b-4808	TRUE	reported	igd	2	TRUE	5.93196e-05	26.1786
118	rs2286779	C	G	C	G	0.009955	0.0025	0.51896	0.6239	FALSE	TRUE	TRUE	finn-b-G6_SLEEPAPNO	10	118394551	0.0129	NA	0.8491	Sleep apnoea || id:finn-b-G6_SLEEPAPNO	Sleep apnoea	Sleep apnoea || ||	TRUE	igd	144	10	118394551	0.001945	1e-200	NA	ieu-b-4808	|| id:ieu-b-4808	TRUE	reported	igd	2	FALSE	5.93598e-05	26.1964
128	rs2795312	G	T	G	T	-0.010431	0.0002	0.352124	0.3191	FALSE	FALSE	FALSE	finn-b-G6_SLEEPAPNO	1	220129357	0.0134	NA	0.9896	Sleep apnoea || id:finn-b-G6_SLEEPAPNO	Sleep apnoea	Sleep apnoea || ||	TRUE	igd	6	1	220129357	0.002038	1e-200	NA	ieu-b-4808	|| id:ieu-b-4808	TRUE	reported	igd	2	TRUE	5.93598e-05	26.1964
234	rs80204526	A	C	A	C	-0.048218	-0.0617	0.011119	0.004899	FALSE	FALSE	FALSE	finn-b-G6_SLEEPAPNO	18	47066144	0.0901	NA	0.4939	Sleep apnoea || id:finn-b-G6_SLEEPAPNO	Sleep apnoea	Sleep apnoea || ||	TRUE	igd	260	18	47066144	0.00942	1e-200	NA	ieu-b-4808	|| id:ieu-b-4808	TRUE	reported	igd	2	TRUE	5.93698e-05	26.2008
137	rs35805032	T	C	T	C	0.013721	-0.0136	0.155323	0.1431	FALSE	FALSE	FALSE	finn-b-G6_SLEEPAPNO	19	58348570	0.0178	NA	0.4435	Sleep apnoea || id:finn-b-G6_SLEEPAPNO	Sleep apnoea	Sleep apnoea || ||	TRUE	igd	280	19	58348570	0.00268	1e-200	NA	ieu-b-4808	|| id:ieu-b-4808	TRUE	reported	igd	2	TRUE	5.93952e-05	26.212
157	rs512083	C	T	C	T	0.009979	0.0041	0.460665	0.4885	FALSE	FALSE	FALSE	finn-b-G6_SLEEPAPNO	1	46027355	0.0125	NA	0.743201	Sleep apnoea || id:finn-b-G6_SLEEPAPNO	Sleep apnoea	Sleep apnoea || ||	TRUE	igd	21	1	46027355	0.001948	1e-200	NA	ieu-b-4808	|| id:ieu-b-4808	TRUE	reported	igd	2	TRUE	5.94628e-05	26.2418
236	rs8873	A	G	A	G	0.01204	0.0303	0.222976	0.2385	FALSE	FALSE	FALSE	finn-b-G6_SLEEPAPNO	12	57979949	0.0146	NA	0.0378103	Sleep apnoea || id:finn-b-G6_SLEEPAPNO	Sleep apnoea	Sleep apnoea || ||	TRUE	igd	215	12	57979949	0.00235	1e-200	NA	ieu-b-4808	|| id:ieu-b-4808	TRUE	reported	igd	2	TRUE	5.94794e-05	26.2492
161	rs56158152	T	G	T	G	0.01084	-0.0052	0.355036	0.3919	FALSE	FALSE	FALSE	finn-b-G6_SLEEPAPNO	16	84734147	0.0129	NA	0.6871	Sleep apnoea || id:finn-b-G6_SLEEPAPNO	Sleep apnoea	Sleep apnoea || ||	TRUE	igd	249	16	84734147	0.002114	1e-200	NA	ieu-b-4808	|| id:ieu-b-4808	TRUE	reported	igd	2	TRUE	5.95796e-05	26.2934
132	rs2999559	C	A	C	A	-0.011466	-0.0087	0.258469	0.3434	FALSE	FALSE	FALSE	finn-b-G6_SLEEPAPNO	1	151997199	0.0131	NA	0.5053	Sleep apnoea || id:finn-b-G6_SLEEPAPNO	Sleep apnoea	Sleep apnoea || ||	TRUE	igd	29	1	151997199	0.002234	1e-200	NA	ieu-b-4808	|| id:ieu-b-4808	TRUE	reported	igd	2	TRUE	5.96907e-05	26.3424
65	rs140592636	A	G	A	G	-0.027455	0.0269	0.039698	0.04786	FALSE	FALSE	FALSE	finn-b-G6_SLEEPAPNO	11	71473257	0.0299	NA	0.3688	Sleep apnoea || id:finn-b-G6_SLEEPAPNO	Sleep apnoea	Sleep apnoea || ||	TRUE	igd	175	11	71473257	0.005347	1e-200	NA	ieu-b-4808	|| id:ieu-b-4808	TRUE	reported	igd	2	TRUE	5.97409e-05	26.3646
192	rs7258060	T	A	T	A	-0.010693	-0.0006	0.328671	0.3656	FALSE	TRUE	FALSE	finn-b-G6_SLEEPAPNO	19	4332105	0.0129	NA	0.9646	Sleep apnoea || id:finn-b-G6_SLEEPAPNO	Sleep apnoea	Sleep apnoea || ||	TRUE	igd	266	19	4332105	0.002082	1e-200	NA	ieu-b-4808	|| id:ieu-b-4808	TRUE	reported	igd	2	TRUE	5.97705e-05	26.3776
237	rs897438	G	A	G	A	-0.011957	-0.0189	0.770945	0.7803	FALSE	FALSE	FALSE	finn-b-G6_SLEEPAPNO	18	61233124	0.015	NA	0.2078	Sleep apnoea || id:finn-b-G6_SLEEPAPNO	Sleep apnoea	Sleep apnoea || ||	TRUE	igd	256	18	61233124	0.002328	1e-200	NA	ieu-b-4808	|| id:ieu-b-4808	TRUE	reported	igd	2	TRUE	5.97761e-05	26.3801
164	rs589030	C	G	C	G	-0.010464	0.0159	0.340225	0.4325	FALSE	TRUE	TRUE	finn-b-G6_SLEEPAPNO	11	64031798	0.0126	NA	0.206	Sleep apnoea || id:finn-b-G6_SLEEPAPNO	Sleep apnoea	Sleep apnoea || ||	TRUE	igd	155	11	64031798	0.002037	1e-200	NA	ieu-b-4808	|| id:ieu-b-4808	TRUE	reported	igd	2	FALSE	5.97947e-05	26.3883
122	rs2472491	A	G	A	G	-0.010564	0.026	0.655981	0.7136	FALSE	FALSE	FALSE	finn-b-G6_SLEEPAPNO	9	107698088	0.0138	NA	0.0584804	Sleep apnoea || id:finn-b-G6_SLEEPAPNO	Sleep apnoea	Sleep apnoea || ||	TRUE	igd	140	9	107698088	0.002056	1e-200	NA	ieu-b-4808	|| id:ieu-b-4808	TRUE	reported	igd	2	TRUE	5.98218e-05	26.4003
31	rs11582620	G	A	G	A	-0.015454	-0.0129	0.122111	0.1225	FALSE	FALSE	FALSE	finn-b-G6_SLEEPAPNO	1	152286126	0.0191	NA	0.4984	Sleep apnoea || id:finn-b-G6_SLEEPAPNO	Sleep apnoea	Sleep apnoea || ||	TRUE	igd	16	1	152286126	0.003006	1e-200	NA	ieu-b-4808	|| id:ieu-b-4808	TRUE	reported	igd	2	TRUE	5.98898e-05	26.4303
130	rs286222	T	A	T	A	-0.010319	0.0031	0.380481	0.31	FALSE	TRUE	FALSE	finn-b-G6_SLEEPAPNO	19	11901134	0.0135	NA	0.8183	Sleep apnoea || id:finn-b-G6_SLEEPAPNO	Sleep apnoea	Sleep apnoea || ||	TRUE	igd	265	19	11901134	0.002006	1e-200	NA	ieu-b-4808	|| id:ieu-b-4808	TRUE	reported	igd	2	TRUE	5.99601e-05	26.4613
96	rs16846576	T	A	T	A	0.029619	-0.0259	0.028941	0.03461	FALSE	TRUE	FALSE	finn-b-G6_SLEEPAPNO	4	72422611	0.0343	NA	0.4513	Sleep apnoea || id:finn-b-G6_SLEEPAPNO	Sleep apnoea	Sleep apnoea || ||	TRUE	igd	104	4	72422611	0.005757	1e-200	NA	ieu-b-4808	|| id:ieu-b-4808	TRUE	reported	igd	2	TRUE	5.99787e-05	26.4695
109	rs1943681	T	A	T	A	-0.010345	0.0231	0.606784	0.648	FALSE	TRUE	FALSE	finn-b-G6_SLEEPAPNO	18	47134844	0.0131	NA	0.0767998	Sleep apnoea || id:finn-b-G6_SLEEPAPNO	Sleep apnoea	Sleep apnoea || ||	TRUE	igd	257	18	47134844	0.002009	1e-200	NA	ieu-b-4808	|| id:ieu-b-4808	TRUE	reported	igd	2	TRUE	6.00828e-05	26.5155
55	rs13065677	T	C	T	C	0.022753	-0.0563	0.050675	0.03618	FALSE	FALSE	FALSE	finn-b-G6_SLEEPAPNO	3	52321788	0.0331	NA	0.0884708	Sleep apnoea || id:finn-b-G6_SLEEPAPNO	Sleep apnoea	Sleep apnoea || ||	TRUE	igd	53	3	52321788	0.004418	1e-200	NA	ieu-b-4808	|| id:ieu-b-4808	TRUE	reported	igd	2	TRUE	6.01e-05	26.5231
52	rs12546526	C	T	C	T	0.014686	0.0113	0.858947	0.9157	FALSE	FALSE	FALSE	finn-b-G6_SLEEPAPNO	8	143587121	0.0228	NA	0.6187	Sleep apnoea || id:finn-b-G6_SLEEPAPNO	Sleep apnoea	Sleep apnoea || ||	TRUE	igd	133	8	143587121	0.002851	1e-200	NA	ieu-b-4808	|| id:ieu-b-4808	TRUE	reported	igd	2	TRUE	6.01259e-05	26.5345
171	rs61774752	C	T	C	T	-0.010074	0.0168	0.531919	0.5627	FALSE	FALSE	FALSE	finn-b-G6_SLEEPAPNO	1	41847024	0.0125	NA	0.1791	Sleep apnoea || id:finn-b-G6_SLEEPAPNO	Sleep apnoea	Sleep apnoea || ||	TRUE	igd	20	1	41847024	0.001952	1e-200	NA	ieu-b-4808	|| id:ieu-b-4808	TRUE	reported	igd	2	TRUE	6.03522e-05	26.6344
185	rs6985620	C	T	C	T	0.010643	0.0265	0.664576	0.615	FALSE	FALSE	FALSE	finn-b-G6_SLEEPAPNO	8	59370159	0.0128	NA	0.0384202	Sleep apnoea || id:finn-b-G6_SLEEPAPNO	Sleep apnoea	Sleep apnoea || ||	TRUE	igd	129	8	59370159	0.002061	1e-200	NA	ieu-b-4808	|| id:ieu-b-4808	TRUE	reported	igd	2	TRUE	6.04256e-05	26.6668
95	rs16830473	C	T	C	T	0.01756	-0.0337	0.091021	0.1144	FALSE	FALSE	FALSE	finn-b-G6_SLEEPAPNO	3	173504091	0.0195	NA	0.0845104	Sleep apnoea || id:finn-b-G6_SLEEPAPNO	Sleep apnoea	Sleep apnoea || ||	TRUE	igd	50	3	173504091	0.003397	1e-200	NA	ieu-b-4808	|| id:ieu-b-4808	TRUE	reported	igd	2	TRUE	6.05489e-05	26.7212
224	rs78117488	T	C	T	C	0.021296	0.0097	0.061968	0.08798	FALSE	FALSE	FALSE	finn-b-G6_SLEEPAPNO	12	96089917	0.0221	NA	0.6604	Sleep apnoea || id:finn-b-G6_SLEEPAPNO	Sleep apnoea	Sleep apnoea || ||	TRUE	igd	209	12	96089917	0.004118	1e-200	NA	ieu-b-4808	|| id:ieu-b-4808	TRUE	reported	igd	2	TRUE	6.05999e-05	26.7437
71	rs143610797	A	G	A	G	-0.036184	0.0547	0.020946	0.01679	FALSE	FALSE	FALSE	finn-b-G6_SLEEPAPNO	20	52717229	0.0483	NA	0.2572	Sleep apnoea || id:finn-b-G6_SLEEPAPNO	Sleep apnoea	Sleep apnoea || ||	TRUE	igd	286	20	52717229	0.006996	1e-200	NA	ieu-b-4808	|| id:ieu-b-4808	TRUE	reported	igd	2	TRUE	6.06153e-05	26.7505
153	rs4971020	C	T	C	T	0.010532	0.0039	0.647293	0.6317	FALSE	FALSE	FALSE	finn-b-G6_SLEEPAPNO	1	150522242	0.013	NA	0.7648	Sleep apnoea || id:finn-b-G6_SLEEPAPNO	Sleep apnoea	Sleep apnoea || ||	TRUE	igd	28	1	150522242	0.002036	1e-200	NA	ieu-b-4808	|| id:ieu-b-4808	TRUE	reported	igd	2	TRUE	6.06338e-05	26.7586
11	rs11060406	T	C	T	C	-0.027258	0.0524	0.03691	0.04999	FALSE	FALSE	FALSE	finn-b-G6_SLEEPAPNO	12	123339117	0.029	NA	0.0703105	Sleep apnoea || id:finn-b-G6_SLEEPAPNO	Sleep apnoea	Sleep apnoea || ||	TRUE	igd	222	12	123339117	0.005251	1e-200	NA	ieu-b-4808	|| id:ieu-b-4808	TRUE	reported	igd	2	TRUE	6.10594e-05	26.9465
59	rs133075	T	G	T	G	0.010248	0.0078	0.55338	0.6261	FALSE	FALSE	FALSE	finn-b-G6_SLEEPAPNO	22	41081164	0.0129	NA	0.5423	Sleep apnoea || id:finn-b-G6_SLEEPAPNO	Sleep apnoea	Sleep apnoea || ||	TRUE	igd	292	22	41081164	0.001971	1e-200	NA	ieu-b-4808	|| id:ieu-b-4808	TRUE	reported	igd	2	TRUE	6.12567e-05	27.0335
186	rs7027254	C	T	C	T	0.014431	0.0124	0.146987	0.1722	FALSE	FALSE	FALSE	finn-b-G6_SLEEPAPNO	9	125605840	0.0165	NA	0.4514	Sleep apnoea || id:finn-b-G6_SLEEPAPNO	Sleep apnoea	Sleep apnoea || ||	TRUE	igd	142	9	125605840	0.002774	1e-200	NA	ieu-b-4808	|| id:ieu-b-4808	TRUE	reported	igd	2	TRUE	6.13237e-05	27.0631
172	rs61826000	C	G	C	G	0.010683	0.003	0.338169	0.4258	FALSE	TRUE	TRUE	finn-b-G6_SLEEPAPNO	1	179423953	0.0126	NA	0.8142	Sleep apnoea || id:finn-b-G6_SLEEPAPNO	Sleep apnoea	Sleep apnoea || ||	TRUE	igd	14	1	179423953	0.002053	1e-200	NA	ieu-b-4808	|| id:ieu-b-4808	TRUE	reported	igd	2	FALSE	6.1356e-05	27.0774
218	rs77194050	G	A	G	A	0.023163	0.0251	0.052229	0.04123	FALSE	FALSE	FALSE	finn-b-G6_SLEEPAPNO	16	70687185	0.0315	NA	0.4257	Sleep apnoea || id:finn-b-G6_SLEEPAPNO	Sleep apnoea	Sleep apnoea || ||	TRUE	igd	253	16	70687185	0.004447	1e-200	NA	ieu-b-4808	|| id:ieu-b-4808	TRUE	reported	igd	2	TRUE	6.14757e-05	27.1302
216	rs7683903	A	G	A	G	0.01398	0.0014	0.154251	0.1043	FALSE	FALSE	FALSE	finn-b-G6_SLEEPAPNO	4	72396727	0.0204	NA	0.9465	Sleep apnoea || id:finn-b-G6_SLEEPAPNO	Sleep apnoea	Sleep apnoea || ||	TRUE	igd	61	4	72396727	0.002683	1e-200	NA	ieu-b-4808	|| id:ieu-b-4808	TRUE	reported	igd	2	TRUE	6.15207e-05	27.1501
221	rs7771138	A	G	A	G	-0.012661	-0.0009	0.223926	0.3288	FALSE	FALSE	FALSE	finn-b-G6_SLEEPAPNO	6	32598419	0.0154	NA	0.9546	Sleep apnoea || id:finn-b-G6_SLEEPAPNO	Sleep apnoea	Sleep apnoea || ||	TRUE	igd	115	6	32598419	0.002426	1e-200	NA	ieu-b-4808	|| id:ieu-b-4808	TRUE	reported	igd	2	TRUE	6.17167e-05	27.2366
112	rs2068190	A	G	A	G	0.010237	-0.0136	0.437383	0.4061	FALSE	FALSE	FALSE	finn-b-G6_SLEEPAPNO	5	148007013	0.0126	NA	0.2806	Sleep apnoea || id:finn-b-G6_SLEEPAPNO	Sleep apnoea	Sleep apnoea || ||	TRUE	igd	113	5	148007013	0.001961	1e-200	NA	ieu-b-4808	|| id:ieu-b-4808	TRUE	reported	igd	2	TRUE	6.17502e-05	27.2514
53	rs12554549	T	C	T	C	0.020931	0.0098	0.065186	0.07813	FALSE	FALSE	FALSE	finn-b-G6_SLEEPAPNO	9	112239077	0.0233	NA	0.6751	Sleep apnoea || id:finn-b-G6_SLEEPAPNO	Sleep apnoea	Sleep apnoea || ||	TRUE	igd	141	9	112239077	0.004003	1e-200	NA	ieu-b-4808	|| id:ieu-b-4808	TRUE	reported	igd	2	TRUE	6.19522e-05	27.3405
15	rs11150592	A	G	A	G	-0.014358	0.0265	0.841429	0.8305	FALSE	FALSE	FALSE	finn-b-G6_SLEEPAPNO	16	30555658	0.0168	NA	0.1138	Sleep apnoea || id:finn-b-G6_SLEEPAPNO	Sleep apnoea	Sleep apnoea || ||	TRUE	igd	247	16	30555658	0.002738	1e-200	NA	ieu-b-4808	|| id:ieu-b-4808	TRUE	reported	igd	2	TRUE	6.23116e-05	27.4991
239	rs951914	C	G	C	G	-0.011397	0.0129	0.710678	0.6552	FALSE	TRUE	FALSE	finn-b-G6_SLEEPAPNO	8	25878995	0.0131	NA	0.3254	Sleep apnoea || id:finn-b-G6_SLEEPAPNO	Sleep apnoea	Sleep apnoea || ||	TRUE	igd	135	8	25878995	0.002161	1e-200	NA	ieu-b-4808	|| id:ieu-b-4808	TRUE	reported	igd	2	TRUE	6.30259e-05	27.8144
61	rs139283801	T	C	T	C	-0.029887	-0.0584	0.031886	0.02235	FALSE	FALSE	FALSE	finn-b-G6_SLEEPAPNO	11	70752019	0.0422	NA	0.1657	Sleep apnoea || id:finn-b-G6_SLEEPAPNO	Sleep apnoea	Sleep apnoea || ||	TRUE	igd	158	11	70752019	0.005663	1e-200	NA	ieu-b-4808	|| id:ieu-b-4808	TRUE	reported	igd	2	TRUE	6.3113e-05	27.8528
119	rs2304442	A	T	A	T	-0.013644	-0.0007	0.170469	0.2044	FALSE	TRUE	FALSE	finn-b-G6_SLEEPAPNO	3	49322027	0.0154	NA	0.966	Sleep apnoea || id:finn-b-G6_SLEEPAPNO	Sleep apnoea	Sleep apnoea || ||	TRUE	igd	48	3	49322027	0.002581	1e-200	NA	ieu-b-4808	|| id:ieu-b-4808	TRUE	reported	igd	2	TRUE	6.3322e-05	27.9451
116	rs2207132	A	G	A	G	-0.029118	0.03	0.032965	0.06536	FALSE	FALSE	FALSE	finn-b-G6_SLEEPAPNO	20	39142516	0.0252	NA	0.2341	Sleep apnoea || id:finn-b-G6_SLEEPAPNO	Sleep apnoea	Sleep apnoea || ||	TRUE	igd	285	20	39142516	0.005507	1e-200	NA	ieu-b-4808	|| id:ieu-b-4808	TRUE	reported	igd	2	TRUE	6.33491e-05	27.957
204	rs74750567	A	C	A	C	0.028453	0.0332	0.038246	0.06033	FALSE	FALSE	FALSE	finn-b-G6_SLEEPAPNO	4	69526957	0.0266	NA	0.2119	Sleep apnoea || id:finn-b-G6_SLEEPAPNO	Sleep apnoea	Sleep apnoea || ||	TRUE	igd	76	4	69526957	0.005378	1e-200	NA	ieu-b-4808	|| id:ieu-b-4808	TRUE	reported	igd	2	TRUE	6.34252e-05	27.9906
195	rs72680100	G	A	G	A	-0.026781	0.001	0.039394	0.02247	FALSE	FALSE	FALSE	finn-b-G6_SLEEPAPNO	14	50512347	0.0423	NA	0.9815	Sleep apnoea || id:finn-b-G6_SLEEPAPNO	Sleep apnoea	Sleep apnoea || ||	TRUE	igd	227	14	50512347	0.005057	1e-200	NA	ieu-b-4808	|| id:ieu-b-4808	TRUE	reported	igd	2	TRUE	6.35499e-05	28.0457
178	rs62215568	A	G	A	G	0.035014	-0.0083	0.022525	0.04463	FALSE	FALSE	FALSE	finn-b-G6_SLEEPAPNO	20	52632984	0.0302	NA	0.784	Sleep apnoea || id:finn-b-G6_SLEEPAPNO	Sleep apnoea	Sleep apnoea || ||	TRUE	igd	289	20	52632984	0.006609	1e-200	NA	ieu-b-4808	|| id:ieu-b-4808	TRUE	reported	igd	2	TRUE	6.36003e-05	28.0679
111	rs2023910	A	G	A	G	-0.01177	-0.0064	0.263882	0.27	FALSE	FALSE	FALSE	finn-b-G6_SLEEPAPNO	7	21557854	0.0141	NA	0.6468	Sleep apnoea || id:finn-b-G6_SLEEPAPNO	Sleep apnoea	Sleep apnoea || ||	TRUE	igd	124	7	21557854	0.002221	1e-200	NA	ieu-b-4808	|| id:ieu-b-4808	TRUE	reported	igd	2	TRUE	6.3636e-05	28.0837
88	rs150057262	G	C	G	C	0.05113	0.0121	0.012168	0.04988	FALSE	TRUE	FALSE	finn-b-G6_SLEEPAPNO	19	19320825	0.0292	NA	0.6781	Sleep apnoea || id:finn-b-G6_SLEEPAPNO	Sleep apnoea	Sleep apnoea || ||	TRUE	igd	264	19	19320825	0.009635	1e-200	NA	ieu-b-4808	|| id:ieu-b-4808	TRUE	reported	igd	2	TRUE	6.3811e-05	28.1609
63	rs140090695	G	A	G	A	-0.035969	0.0314	0.025899	0.04293	FALSE	FALSE	FALSE	finn-b-G6_SLEEPAPNO	4	71879590	0.0311	NA	0.3128	Sleep apnoea || id:finn-b-G6_SLEEPAPNO	Sleep apnoea	Sleep apnoea || ||	TRUE	igd	59	4	71879590	0.006758	1e-200	NA	ieu-b-4808	|| id:ieu-b-4808	TRUE	reported	igd	2	TRUE	6.419e-05	28.3282
22	rs112911909	A	G	A	G	-0.010968	-0.0468	0.361873	0.412	FALSE	FALSE	FALSE	finn-b-G6_SLEEPAPNO	3	85517112	0.0126	NA	0.00021	Sleep apnoea || id:finn-b-G6_SLEEPAPNO	Sleep apnoea	Sleep apnoea || ||	TRUE	igd	45	3	85517112	0.00206	1e-200	NA	ieu-b-4808	|| id:ieu-b-4808	TRUE	reported	igd	2	TRUE	6.42344e-05	28.3477
93	rs1542926	C	T	C	T	0.016355	-0.022	0.117024	0.09873	FALSE	FALSE	FALSE	finn-b-G6_SLEEPAPNO	3	153561145	0.0209	NA	0.293	Sleep apnoea || id:finn-b-G6_SLEEPAPNO	Sleep apnoea	Sleep apnoea || ||	TRUE	igd	47	3	153561145	0.003067	1e-200	NA	ieu-b-4808	|| id:ieu-b-4808	TRUE	reported	igd	2	TRUE	6.44348e-05	28.4362
154	rs5020231	C	T	C	T	0.012597	0.0331	0.779194	0.7336	FALSE	FALSE	FALSE	finn-b-G6_SLEEPAPNO	4	71489270	0.0142	NA	0.0194899	Sleep apnoea || id:finn-b-G6_SLEEPAPNO	Sleep apnoea	Sleep apnoea || ||	TRUE	igd	94	4	71489270	0.002362	1e-200	NA	ieu-b-4808	|| id:ieu-b-4808	TRUE	reported	igd	2	TRUE	6.44498e-05	28.4428
37	rs116871542	A	G	A	G	0.034279	0.0187	0.024117	0.02642	FALSE	FALSE	FALSE	finn-b-G6_SLEEPAPNO	11	13751466	0.0395	NA	0.6359	Sleep apnoea || id:finn-b-G6_SLEEPAPNO	Sleep apnoea	Sleep apnoea || ||	TRUE	igd	184	11	13751466	0.006417	1e-200	NA	ieu-b-4808	|| id:ieu-b-4808	TRUE	reported	igd	2	TRUE	6.46605e-05	28.5358
152	rs4845408	A	G	A	G	-0.014313	-0.0225	0.158439	0.2025	FALSE	FALSE	FALSE	finn-b-G6_SLEEPAPNO	1	155065627	0.0155	NA	0.1484	Sleep apnoea || id:finn-b-G6_SLEEPAPNO	Sleep apnoea	Sleep apnoea || ||	TRUE	igd	8	1	155065627	0.002676	1e-200	NA	ieu-b-4808	|| id:ieu-b-4808	TRUE	reported	igd	2	TRUE	6.4824e-05	28.608
6	rs10771085	T	C	T	C	-0.010766	0.0078	0.566598	0.5941	FALSE	FALSE	FALSE	finn-b-G6_SLEEPAPNO	12	24561938	0.0128	NA	0.543501	Sleep apnoea || id:finn-b-G6_SLEEPAPNO	Sleep apnoea	Sleep apnoea || ||	TRUE	igd	214	12	24561938	0.002012	1e-200	NA	ieu-b-4808	|| id:ieu-b-4808	TRUE	reported	igd	2	TRUE	6.48783e-05	28.6319
77	rs1463596	C	T	C	T	-0.020773	0.0045	0.929255	0.9594	FALSE	FALSE	FALSE	finn-b-G6_SLEEPAPNO	15	64726264	0.0312	NA	0.8845	Sleep apnoea || id:finn-b-G6_SLEEPAPNO	Sleep apnoea	Sleep apnoea || ||	TRUE	igd	238	15	64726264	0.00388	1e-200	NA	ieu-b-4808	|| id:ieu-b-4808	TRUE	reported	igd	2	TRUE	6.49504e-05	28.6638
210	rs76253265	G	A	G	A	0.040227	0.0091	0.019628	0.02033	FALSE	FALSE	FALSE	finn-b-G6_SLEEPAPNO	4	69631393	0.0453	NA	0.8401	Sleep apnoea || id:finn-b-G6_SLEEPAPNO	Sleep apnoea	Sleep apnoea || ||	TRUE	igd	77	4	69631393	0.007509	1e-200	NA	ieu-b-4808	|| id:ieu-b-4808	TRUE	reported	igd	2	TRUE	6.50306e-05	28.6992
229	rs7900214	A	G	A	G	0.011705	0.0163	0.278523	0.2532	FALSE	FALSE	FALSE	finn-b-G6_SLEEPAPNO	10	81965655	0.0143	NA	0.2545	Sleep apnoea || id:finn-b-G6_SLEEPAPNO	Sleep apnoea	Sleep apnoea || ||	TRUE	igd	145	10	81965655	0.002182	1e-200	NA	ieu-b-4808	|| id:ieu-b-4808	TRUE	reported	igd	2	TRUE	6.52049e-05	28.7761
104	rs1813392	C	T	C	T	0.010486	0.0048	0.537149	0.568	FALSE	FALSE	FALSE	finn-b-G6_SLEEPAPNO	12	38692203	0.0125	NA	0.699199	Sleep apnoea || id:finn-b-G6_SLEEPAPNO	Sleep apnoea	Sleep apnoea || ||	TRUE	igd	223	12	38692203	0.001954	1e-200	NA	ieu-b-4808	|| id:ieu-b-4808	TRUE	reported	igd	2	TRUE	6.52555e-05	28.7984
183	rs6657811	T	A	T	A	0.015448	-0.0077	0.131165	0.1008	FALSE	TRUE	FALSE	finn-b-G6_SLEEPAPNO	1	109807283	0.0206	NA	0.7088	Sleep apnoea || id:finn-b-G6_SLEEPAPNO	Sleep apnoea	Sleep apnoea || ||	TRUE	igd	13	1	109807283	0.002878	1e-200	NA	ieu-b-4808	|| id:ieu-b-4808	TRUE	reported	igd	2	TRUE	6.52844e-05	28.8112
68	rs142585295	A	G	A	G	-0.034204	0.0192	0.025714	0.01709	FALSE	FALSE	FALSE	finn-b-G6_SLEEPAPNO	11	14026778	0.0489	NA	0.6953	Sleep apnoea || id:finn-b-G6_SLEEPAPNO	Sleep apnoea	Sleep apnoea || ||	TRUE	igd	186	11	14026778	0.006367	1e-200	NA	ieu-b-4808	|| id:ieu-b-4808	TRUE	reported	igd	2	TRUE	6.53929e-05	28.8591
81	rs146852229	G	A	G	A	0.048033	-0.0389	0.012543	0.01612	FALSE	FALSE	FALSE	finn-b-G6_SLEEPAPNO	4	72481411	0.05	NA	0.4367	Sleep apnoea || id:finn-b-G6_SLEEPAPNO	Sleep apnoea	Sleep apnoea || ||	TRUE	igd	105	4	72481411	0.008933	1e-200	NA	ieu-b-4808	|| id:ieu-b-4808	TRUE	reported	igd	2	TRUE	6.55136e-05	28.9123
57	rs13187496	G	T	G	T	0.01108	0.0048	0.345194	0.3625	FALSE	FALSE	FALSE	finn-b-G6_SLEEPAPNO	5	118613707	0.013	NA	0.7153	Sleep apnoea || id:finn-b-G6_SLEEPAPNO	Sleep apnoea	Sleep apnoea || ||	TRUE	igd	111	5	118613707	0.002055	1e-200	NA	ieu-b-4808	|| id:ieu-b-4808	TRUE	reported	igd	2	TRUE	6.58722e-05	29.0706
244	rs9928757	C	G	C	G	-0.013101	-0.0195	0.203449	0.2582	FALSE	TRUE	FALSE	finn-b-G6_SLEEPAPNO	16	20352863	0.0142	NA	0.1702	Sleep apnoea || id:finn-b-G6_SLEEPAPNO	Sleep apnoea	Sleep apnoea || ||	TRUE	igd	243	16	20352863	0.002423	1e-200	NA	ieu-b-4808	|| id:ieu-b-4808	TRUE	reported	igd	2	TRUE	6.62443e-05	29.2348
168	rs60651758	A	G	A	G	0.017423	-0.0289	0.101219	0.07054	FALSE	FALSE	FALSE	finn-b-G6_SLEEPAPNO	11	76469378	0.0247	NA	0.2419	Sleep apnoea || id:finn-b-G6_SLEEPAPNO	Sleep apnoea	Sleep apnoea || ||	TRUE	igd	177	11	76469378	0.003221	1e-200	NA	ieu-b-4808	|| id:ieu-b-4808	TRUE	reported	igd	2	TRUE	6.62995e-05	29.2592
100	rs16961568	G	A	G	A	-0.025821	-0.0309	0.043706	0.04212	FALSE	FALSE	FALSE	finn-b-G6_SLEEPAPNO	18	28842485	0.0311	NA	0.3198	Sleep apnoea || id:finn-b-G6_SLEEPAPNO	Sleep apnoea	Sleep apnoea || ||	TRUE	igd	258	18	28842485	0.004769	1e-200	NA	ieu-b-4808	|| id:ieu-b-4808	TRUE	reported	igd	2	TRUE	6.64259e-05	29.315
146	rs4466239	G	A	G	A	0.01098	-0.0016	0.623846	0.617	FALSE	FALSE	FALSE	finn-b-G6_SLEEPAPNO	6	22755139	0.0129	NA	0.8995	Sleep apnoea || id:finn-b-G6_SLEEPAPNO	Sleep apnoea	Sleep apnoea || ||	TRUE	igd	119	6	22755139	0.002023	1e-200	NA	ieu-b-4808	|| id:ieu-b-4808	TRUE	reported	igd	2	TRUE	6.67512e-05	29.4585
2	rs10045097	A	G	A	G	-0.010873	0.0302	0.384103	0.3861	FALSE	FALSE	FALSE	finn-b-G6_SLEEPAPNO	5	143838590	0.0128	NA	0.0179999	Sleep apnoea || id:finn-b-G6_SLEEPAPNO	Sleep apnoea	Sleep apnoea || ||	TRUE	igd	110	5	143838590	0.002001	1e-200	NA	ieu-b-4808	|| id:ieu-b-4808	TRUE	reported	igd	2	TRUE	6.69038e-05	29.5259
233	rs800531	C	T	C	T	-0.012752	-0.0339	0.776947	0.7637	FALSE	FALSE	FALSE	finn-b-G6_SLEEPAPNO	8	116843273	0.0147	NA	0.02103	Sleep apnoea || id:finn-b-G6_SLEEPAPNO	Sleep apnoea	Sleep apnoea || ||	TRUE	igd	132	8	116843273	0.002345	1e-200	NA	ieu-b-4808	|| id:ieu-b-4808	TRUE	reported	igd	2	TRUE	6.70065e-05	29.5712
208	rs76114622	A	C	A	C	0.027199	-0.0019	0.039653	0.03421	FALSE	FALSE	FALSE	finn-b-G6_SLEEPAPNO	14	39495023	0.0343	NA	0.9563	Sleep apnoea || id:finn-b-G6_SLEEPAPNO	Sleep apnoea	Sleep apnoea || ||	TRUE	igd	231	14	39495023	0.005001	1e-200	NA	ieu-b-4808	|| id:ieu-b-4808	TRUE	reported	igd	2	TRUE	6.70252e-05	29.5795
80	rs146735006	T	C	T	C	-0.039794	-0.0007	0.018551	0.004021	FALSE	FALSE	FALSE	finn-b-G6_SLEEPAPNO	11	13520260	0.1011	NA	0.9948	Sleep apnoea || id:finn-b-G6_SLEEPAPNO	Sleep apnoea	Sleep apnoea || ||	TRUE	igd	168	11	13520260	0.007313	1e-200	NA	ieu-b-4808	|| id:ieu-b-4808	TRUE	reported	igd	2	TRUE	6.7095e-05	29.6103
34	rs11606	G	C	G	C	0.010916	0.0126	0.425562	0.3631	FALSE	TRUE	TRUE	finn-b-G6_SLEEPAPNO	19	54658102	0.013	NA	0.3319	Sleep apnoea || id:finn-b-G6_SLEEPAPNO	Sleep apnoea	Sleep apnoea || ||	TRUE	igd	279	19	54658102	0.002003	1e-200	NA	ieu-b-4808	|| id:ieu-b-4808	TRUE	reported	igd	2	FALSE	6.72993e-05	29.7005
147	rs4631704	T	C	T	C	0.010978	0.0059	0.607801	0.5462	FALSE	FALSE	FALSE	finn-b-G6_SLEEPAPNO	1	230293530	0.0125	NA	0.639	Sleep apnoea || id:finn-b-G6_SLEEPAPNO	Sleep apnoea	Sleep apnoea || ||	TRUE	igd	15	1	230293530	0.002012	1e-200	NA	ieu-b-4808	|| id:ieu-b-4808	TRUE	reported	igd	2	TRUE	6.74584e-05	29.7707
26	rs114165349	C	G	C	G	-0.035506	0.0223	0.023438	0.03747	FALSE	TRUE	FALSE	finn-b-G6_SLEEPAPNO	1	27021913	0.0328	NA	0.4966	Sleep apnoea || id:finn-b-G6_SLEEPAPNO	Sleep apnoea	Sleep apnoea || ||	TRUE	igd	27	1	27021913	0.006506	1e-200	NA	ieu-b-4808	|| id:ieu-b-4808	TRUE	reported	igd	2	TRUE	6.74871e-05	29.7833
35	rs11673357	C	T	C	T	0.013731	0.0145	0.760835	0.7458	FALSE	FALSE	FALSE	finn-b-G6_SLEEPAPNO	19	53700807	0.0148	NA	0.3298	Sleep apnoea || id:finn-b-G6_SLEEPAPNO	Sleep apnoea	Sleep apnoea || ||	TRUE	igd	263	19	53700807	0.002505	1e-200	NA	ieu-b-4808	|| id:ieu-b-4808	TRUE	reported	igd	2	TRUE	6.80823e-05	30.046
173	rs61881702	T	C	T	C	-0.011777	0.0095	0.285792	0.3814	FALSE	FALSE	FALSE	finn-b-G6_SLEEPAPNO	11	13650719	0.0128	NA	0.455	Sleep apnoea || id:finn-b-G6_SLEEPAPNO	Sleep apnoea	Sleep apnoea || ||	TRUE	igd	163	11	13650719	0.002144	1e-200	NA	ieu-b-4808	|| id:ieu-b-4808	TRUE	reported	igd	2	TRUE	6.83699e-05	30.173
196	rs72739147	T	A	T	A	0.015955	0.0309	0.130158	0.09739	FALSE	TRUE	FALSE	finn-b-G6_SLEEPAPNO	15	58571401	0.021	NA	0.141	Sleep apnoea || id:finn-b-G6_SLEEPAPNO	Sleep apnoea	Sleep apnoea || ||	TRUE	igd	236	15	58571401	0.002903	1e-200	NA	ieu-b-4808	|| id:ieu-b-4808	TRUE	reported	igd	2	TRUE	6.84455e-05	30.2063
27	rs114199114	T	C	T	C	-0.02601	0.0109	0.046447	0.0662	FALSE	FALSE	FALSE	finn-b-G6_SLEEPAPNO	4	69803168	0.0253	NA	0.6656	Sleep apnoea || id:finn-b-G6_SLEEPAPNO	Sleep apnoea	Sleep apnoea || ||	TRUE	igd	93	4	69803168	0.004715	1e-200	NA	ieu-b-4808	|| id:ieu-b-4808	TRUE	reported	igd	2	TRUE	6.89544e-05	30.4309
199	rs7330	A	C	A	C	-0.011137	0.0033	0.588081	0.6466	FALSE	FALSE	FALSE	finn-b-G6_SLEEPAPNO	12	12874917	0.0132	NA	0.8013	Sleep apnoea || id:finn-b-G6_SLEEPAPNO	Sleep apnoea	Sleep apnoea || ||	TRUE	igd	218	12	12874917	0.002013	1e-200	NA	ieu-b-4808	|| id:ieu-b-4808	TRUE	reported	igd	2	TRUE	6.93575e-05	30.6088
227	rs78498981	A	T	A	T	-0.046329	-0.1279	0.013771	0.004829	FALSE	TRUE	FALSE	finn-b-G6_SLEEPAPNO	11	14432226	0.0908	NA	0.1589	Sleep apnoea || id:finn-b-G6_SLEEPAPNO	Sleep apnoea	Sleep apnoea || ||	TRUE	igd	206	11	14432226	0.008368	1e-200	NA	ieu-b-4808	|| id:ieu-b-4808	TRUE	reported	igd	2	TRUE	6.94556e-05	30.6521
85	rs149484531	G	A	G	A	0.043989	0.01	0.016405	0.01981	FALSE	FALSE	FALSE	finn-b-G6_SLEEPAPNO	11	14153422	0.0454	NA	0.8257	Sleep apnoea || id:finn-b-G6_SLEEPAPNO	Sleep apnoea	Sleep apnoea || ||	TRUE	igd	171	11	14153422	0.007945	1e-200	NA	ieu-b-4808	|| id:ieu-b-4808	TRUE	reported	igd	2	TRUE	6.94617e-05	30.6548
142	rs41266415	T	A	T	A	0.013119	-0.0129	0.214642	0.1713	FALSE	TRUE	FALSE	finn-b-G6_SLEEPAPNO	1	34684617	0.0166	NA	0.436	Sleep apnoea || id:finn-b-G6_SLEEPAPNO	Sleep apnoea	Sleep apnoea || ||	TRUE	igd	4	1	34684617	0.002367	1e-200	NA	ieu-b-4808	|| id:ieu-b-4808	TRUE	reported	igd	2	TRUE	6.96065e-05	30.7187
246	rs9991501	C	T	C	T	-0.029185	0.0302	0.959763	0.97929	FALSE	FALSE	FALSE	finn-b-G6_SLEEPAPNO	4	88258483	0.0436	NA	0.4884	Sleep apnoea || id:finn-b-G6_SLEEPAPNO	Sleep apnoea	Sleep apnoea || ||	TRUE	igd	89	4	88258483	0.005246	1e-200	NA	ieu-b-4808	|| id:ieu-b-4808	TRUE	reported	igd	2	TRUE	7.01306e-05	30.95
115	rs2075695	G	A	G	A	0.01091	-0.0151	0.560416	0.5563	FALSE	FALSE	FALSE	finn-b-G6_SLEEPAPNO	19	51518297	0.0125	NA	0.227	Sleep apnoea || id:finn-b-G6_SLEEPAPNO	Sleep apnoea	Sleep apnoea || ||	TRUE	igd	278	19	51518297	0.001961	1e-200	NA	ieu-b-4808	|| id:ieu-b-4808	TRUE	reported	igd	2	TRUE	7.01356e-05	30.9523
214	rs7651161	C	T	C	T	-0.011027	0.0101	0.527749	0.4691	FALSE	FALSE	FALSE	finn-b-G6_SLEEPAPNO	3	48333546	0.0125	NA	0.42	Sleep apnoea || id:finn-b-G6_SLEEPAPNO	Sleep apnoea	Sleep apnoea || ||	TRUE	igd	49	3	48333546	0.001981	1e-200	NA	ieu-b-4808	|| id:ieu-b-4808	TRUE	reported	igd	2	TRUE	7.02086e-05	30.9845
67	rs141970801	A	G	A	G	0.027851	0.023	0.039949	0.06734	FALSE	FALSE	FALSE	finn-b-G6_SLEEPAPNO	2	21152755	0.025	NA	0.3557	Sleep apnoea || id:finn-b-G6_SLEEPAPNO	Sleep apnoea	Sleep apnoea || ||	TRUE	igd	31	2	21152755	0.005003	1e-200	NA	ieu-b-4808	|| id:ieu-b-4808	TRUE	reported	igd	2	TRUE	7.02207e-05	30.9898
198	rs7314285	G	T	G	T	0.021685	-0.0083	0.068219	0.04325	FALSE	FALSE	FALSE	finn-b-G6_SLEEPAPNO	12	111522026	0.0307	NA	0.786401	Sleep apnoea || id:finn-b-G6_SLEEPAPNO	Sleep apnoea	Sleep apnoea || ||	TRUE	igd	217	12	111522026	0.003894	1e-200	NA	ieu-b-4808	|| id:ieu-b-4808	TRUE	reported	igd	2	TRUE	7.02702e-05	31.0117
12	rs11075016	G	A	G	A	0.012059	-0.0021	0.28506	0.2905	FALSE	FALSE	FALSE	finn-b-G6_SLEEPAPNO	16	11901557	0.0137	NA	0.8802	Sleep apnoea || id:finn-b-G6_SLEEPAPNO	Sleep apnoea	Sleep apnoea || ||	TRUE	igd	246	16	11901557	0.002162	1e-200	NA	ieu-b-4808	|| id:ieu-b-4808	TRUE	reported	igd	2	TRUE	7.04945e-05	31.1107
169	rs6127083	C	G	C	G	0.015131	0.013	0.152147	0.1901	FALSE	TRUE	FALSE	finn-b-G6_SLEEPAPNO	20	52687181	0.0159	NA	0.4124	Sleep apnoea || id:finn-b-G6_SLEEPAPNO	Sleep apnoea	Sleep apnoea || ||	TRUE	igd	281	20	52687181	0.00271	1e-200	NA	ieu-b-4808	|| id:ieu-b-4808	TRUE	reported	igd	2	TRUE	7.06384e-05	31.1742
139	rs3761077	T	G	T	G	0.017336	0.0196	0.111472	0.08266	FALSE	FALSE	FALSE	finn-b-G6_SLEEPAPNO	19	19325963	0.0227	NA	0.3869	Sleep apnoea || id:finn-b-G6_SLEEPAPNO	Sleep apnoea	Sleep apnoea || ||	TRUE	igd	275	19	19325963	0.0031	1e-200	NA	ieu-b-4808	|| id:ieu-b-4808	TRUE	reported	igd	2	TRUE	7.08628e-05	31.2732
201	rs74342059	T	C	T	C	0.030593	-0.0131	0.034197	0.02728	FALSE	FALSE	FALSE	finn-b-G6_SLEEPAPNO	11	13390072	0.0392	NA	0.7376	Sleep apnoea || id:finn-b-G6_SLEEPAPNO	Sleep apnoea	Sleep apnoea || ||	TRUE	igd	203	11	13390072	0.005458	1e-200	NA	ieu-b-4808	|| id:ieu-b-4808	TRUE	reported	igd	2	TRUE	7.11903e-05	31.4178
103	rs1800440	C	T	C	T	-0.014006	0.007	0.186202	0.1479	FALSE	FALSE	FALSE	finn-b-G6_SLEEPAPNO	2	38298139	0.0175	NA	0.689	Sleep apnoea || id:finn-b-G6_SLEEPAPNO	Sleep apnoea	Sleep apnoea || ||	TRUE	igd	33	2	38298139	0.002498	1e-200	NA	ieu-b-4808	|| id:ieu-b-4808	TRUE	reported	igd	2	TRUE	7.1234e-05	31.437
167	rs60500353	T	C	T	C	0.01532	0.0021	0.155933	0.1012	FALSE	FALSE	FALSE	finn-b-G6_SLEEPAPNO	1	62898984	0.0208	NA	0.9192	Sleep apnoea || id:finn-b-G6_SLEEPAPNO	Sleep apnoea	Sleep apnoea || ||	TRUE	igd	12	1	62898984	0.00273	1e-200	NA	ieu-b-4808	|| id:ieu-b-4808	TRUE	reported	igd	2	TRUE	7.13569e-05	31.4913
182	rs652197	T	C	T	C	0.01625	0.0222	0.864422	0.8014	FALSE	FALSE	FALSE	finn-b-G6_SLEEPAPNO	11	71849741	0.0157	NA	0.1575	Sleep apnoea || id:finn-b-G6_SLEEPAPNO	Sleep apnoea	Sleep apnoea || ||	TRUE	igd	176	11	71849741	0.002895	1e-200	NA	ieu-b-4808	|| id:ieu-b-4808	TRUE	reported	igd	2	TRUE	7.13927e-05	31.507
106	rs187606877	A	T	A	T	-0.032702	-0.0188	0.031231	0.01318	FALSE	TRUE	FALSE	finn-b-G6_SLEEPAPNO	11	71053853	0.0555	NA	0.734	Sleep apnoea || id:finn-b-G6_SLEEPAPNO	Sleep apnoea	Sleep apnoea || ||	TRUE	igd	159	11	71053853	0.005816	1e-200	NA	ieu-b-4808	|| id:ieu-b-4808	TRUE	reported	igd	2	TRUE	7.1638e-05	31.6153
105	rs1866948	C	T	C	T	-0.017171	0.0197	0.117753	0.1605	FALSE	FALSE	FALSE	finn-b-G6_SLEEPAPNO	11	13758789	0.0171	NA	0.249	Sleep apnoea || id:finn-b-G6_SLEEPAPNO	Sleep apnoea	Sleep apnoea || ||	TRUE	igd	169	11	13758789	0.003052	1e-200	NA	ieu-b-4808	|| id:ieu-b-4808	TRUE	reported	igd	2	TRUE	7.17242e-05	31.6534
1	rs10017024	C	T	C	T	-0.010936	-0.0097	0.504765	0.4779	FALSE	FALSE	FALSE	finn-b-G6_SLEEPAPNO	4	57744248	0.0124	NA	0.4337	Sleep apnoea || id:finn-b-G6_SLEEPAPNO	Sleep apnoea	Sleep apnoea || ||	TRUE	igd	74	4	57744248	0.001942	1e-200	NA	ieu-b-4808	|| id:ieu-b-4808	TRUE	reported	igd	2	TRUE	7.18559e-05	31.7115
16	rs111757536	A	G	A	G	0.034417	-0.0274	0.027095	0.0591	FALSE	FALSE	FALSE	finn-b-G6_SLEEPAPNO	11	70509171	0.0266	NA	0.3032	Sleep apnoea || id:finn-b-G6_SLEEPAPNO	Sleep apnoea	Sleep apnoea || ||	TRUE	igd	148	11	70509171	0.006096	1e-200	NA	ieu-b-4808	|| id:ieu-b-4808	TRUE	reported	igd	2	TRUE	7.2227e-05	31.8753
44	rs117959780	T	C	T	C	-0.040925	-0.1033	0.019004	0.003051	FALSE	FALSE	FALSE	finn-b-G6_SLEEPAPNO	11	14131295	0.1149	NA	0.3687	Sleep apnoea || id:finn-b-G6_SLEEPAPNO	Sleep apnoea	Sleep apnoea || ||	TRUE	igd	165	11	14131295	0.007221	1e-200	NA	ieu-b-4808	|| id:ieu-b-4808	TRUE	reported	igd	2	TRUE	7.27823e-05	32.1204
19	rs11227307	A	G	A	G	0.0115	0.0111	0.646791	0.673	FALSE	FALSE	FALSE	finn-b-G6_SLEEPAPNO	11	65581135	0.0133	NA	0.4023	Sleep apnoea || id:finn-b-G6_SLEEPAPNO	Sleep apnoea	Sleep apnoea || ||	TRUE	igd	156	11	65581135	0.002028	1e-200	NA	ieu-b-4808	|| id:ieu-b-4808	TRUE	reported	igd	2	TRUE	7.28623e-05	32.1557
240	rs9536961	G	A	G	A	-0.011759	-0.007	0.346767	0.3718	FALSE	FALSE	FALSE	finn-b-G6_SLEEPAPNO	13	55678332	0.0129	NA	0.5867	Sleep apnoea || id:finn-b-G6_SLEEPAPNO	Sleep apnoea	Sleep apnoea || ||	TRUE	igd	225	13	55678332	0.00207	1e-200	NA	ieu-b-4808	|| id:ieu-b-4808	TRUE	reported	igd	2	TRUE	7.31212e-05	32.2699
242	rs9861009	C	T	C	T	0.012425	0.0197	0.721767	0.7412	FALSE	FALSE	FALSE	finn-b-G6_SLEEPAPNO	3	141654685	0.0142	NA	0.1674	Sleep apnoea || id:finn-b-G6_SLEEPAPNO	Sleep apnoea	Sleep apnoea || ||	TRUE	igd	55	3	141654685	0.002185	1e-200	NA	ieu-b-4808	|| id:ieu-b-4808	TRUE	reported	igd	2	TRUE	7.32712e-05	32.3361
155	rs509533	C	G	C	G	-0.011148	-0.0012	0.459324	0.4362	FALSE	TRUE	TRUE	finn-b-G6_SLEEPAPNO	11	66070575	0.0126	NA	0.924	Sleep apnoea || id:finn-b-G6_SLEEPAPNO	Sleep apnoea	Sleep apnoea || ||	TRUE	igd	157	11	66070575	0.001958	1e-200	NA	ieu-b-4808	|| id:ieu-b-4808	TRUE	reported	igd	2	FALSE	7.34533e-05	32.4165
60	rs136224	C	G	C	G	-0.011131	0.0011	0.466041	0.3611	FALSE	TRUE	TRUE	finn-b-G6_SLEEPAPNO	22	31219193	0.0129	NA	0.9325	Sleep apnoea || id:finn-b-G6_SLEEPAPNO	Sleep apnoea	Sleep apnoea || ||	TRUE	igd	293	22	31219193	0.001952	1e-200	NA	ieu-b-4808	|| id:ieu-b-4808	TRUE	reported	igd	2	FALSE	7.36803e-05	32.5167
49	rs12145455	C	T	C	T	0.018988	0.0156	0.095488	0.1158	FALSE	FALSE	FALSE	finn-b-G6_SLEEPAPNO	1	62835936	0.0196	NA	0.4266	Sleep apnoea || id:finn-b-G6_SLEEPAPNO	Sleep apnoea	Sleep apnoea || ||	TRUE	igd	11	1	62835936	0.003324	1e-200	NA	ieu-b-4808	|| id:ieu-b-4808	TRUE	reported	igd	2	TRUE	7.394e-05	32.6313
113	rs2071408	A	G	A	G	0.011625	-0.0106	0.365628	0.3745	FALSE	FALSE	FALSE	finn-b-G6_SLEEPAPNO	14	103987078	0.0129	NA	0.4131	Sleep apnoea || id:finn-b-G6_SLEEPAPNO	Sleep apnoea	Sleep apnoea || ||	TRUE	igd	228	14	103987078	0.002034	1e-200	NA	ieu-b-4808	|| id:ieu-b-4808	TRUE	reported	igd	2	TRUE	7.40162e-05	32.665
78	rs146702741	T	C	T	C	0.061095	-0.0096	0.008999	0.01635	FALSE	FALSE	FALSE	finn-b-G6_SLEEPAPNO	4	72484429	0.0494	NA	0.8462	Sleep apnoea || id:finn-b-G6_SLEEPAPNO	Sleep apnoea	Sleep apnoea || ||	TRUE	igd	72	4	72484429	0.010647	1e-200	NA	ieu-b-4808	|| id:ieu-b-4808	TRUE	reported	igd	2	TRUE	7.46104e-05	32.9272
193	rs72607843	T	C	T	C	0.012015	-0.0074	0.328677	0.2773	FALSE	FALSE	FALSE	finn-b-G6_SLEEPAPNO	4	73266887	0.0139	NA	0.594101	Sleep apnoea || id:finn-b-G6_SLEEPAPNO	Sleep apnoea	Sleep apnoea || ||	TRUE	igd	99	4	73266887	0.002092	1e-200	NA	ieu-b-4808	|| id:ieu-b-4808	TRUE	reported	igd	2	TRUE	7.47423e-05	32.9854
243	rs9889884	C	T	C	T	0.013186	-0.0211	0.75573	0.8193	FALSE	FALSE	FALSE	finn-b-G6_SLEEPAPNO	17	66394054	0.0162	NA	0.1943	Sleep apnoea || id:finn-b-G6_SLEEPAPNO	Sleep apnoea	Sleep apnoea || ||	TRUE	igd	255	17	66394054	0.002291	1e-200	NA	ieu-b-4808	|| id:ieu-b-4808	TRUE	reported	igd	2	TRUE	7.50617e-05	33.1264
73	rs144628971	A	G	A	G	0.033496	-0.0186	0.030641	0.007525	FALSE	FALSE	FALSE	finn-b-G6_SLEEPAPNO	20	52720848	0.0699	NA	0.7903	Sleep apnoea || id:finn-b-G6_SLEEPAPNO	Sleep apnoea	Sleep apnoea || ||	TRUE	igd	287	20	52720848	0.005819	1e-200	NA	ieu-b-4808	|| id:ieu-b-4808	TRUE	reported	igd	2	TRUE	7.50813e-05	33.135
238	rs942380	G	A	G	A	0.011434	-0.0073	0.594833	0.714	FALSE	FALSE	FALSE	finn-b-G6_SLEEPAPNO	6	121854778	0.0138	NA	0.5993	Sleep apnoea || id:finn-b-G6_SLEEPAPNO	Sleep apnoea	Sleep apnoea || ||	TRUE	igd	120	6	121854778	0.001981	1e-200	NA	ieu-b-4808	|| id:ieu-b-4808	TRUE	reported	igd	2	TRUE	7.54865e-05	33.3139
211	rs7640441	A	C	A	C	0.013242	-0.021	0.24076	0.2956	FALSE	FALSE	FALSE	finn-b-G6_SLEEPAPNO	3	125118082	0.0137	NA	0.1258	Sleep apnoea || id:finn-b-G6_SLEEPAPNO	Sleep apnoea	Sleep apnoea || ||	TRUE	igd	44	3	125118082	0.002293	1e-200	NA	ieu-b-4808	|| id:ieu-b-4808	TRUE	reported	igd	2	TRUE	7.55686e-05	33.3501
197	rs72866476	A	G	A	G	-0.038413	-0.0857	0.022165	0.01461	FALSE	FALSE	FALSE	finn-b-G6_SLEEPAPNO	11	14458536	0.0519	NA	0.0986098	Sleep apnoea || id:finn-b-G6_SLEEPAPNO	Sleep apnoea	Sleep apnoea || ||	TRUE	igd	207	11	14458536	0.006634	1e-200	NA	ieu-b-4808	|| id:ieu-b-4808	TRUE	reported	igd	2	TRUE	7.59709e-05	33.5277
131	rs28633736	C	T	C	T	0.016069	0.0328	0.149013	0.09903	FALSE	FALSE	FALSE	finn-b-G6_SLEEPAPNO	4	70054650	0.0209	NA	0.1172	Sleep apnoea || id:finn-b-G6_SLEEPAPNO	Sleep apnoea	Sleep apnoea || ||	TRUE	igd	78	4	70054650	0.00277	1e-200	NA	ieu-b-4808	|| id:ieu-b-4808	TRUE	reported	igd	2	TRUE	7.62535e-05	33.6524
215	rs7660883	G	C	G	C	0.011931	-0.0067	0.377757	0.4202	FALSE	TRUE	TRUE	finn-b-G6_SLEEPAPNO	4	87982876	0.0126	NA	0.5968	Sleep apnoea || id:finn-b-G6_SLEEPAPNO	Sleep apnoea	Sleep apnoea || ||	TRUE	igd	100	4	87982876	0.002037	1e-200	NA	ieu-b-4808	|| id:ieu-b-4808	TRUE	reported	igd	2	FALSE	7.77343e-05	34.306
56	rs13111235	T	G	T	G	-0.030874	0.011	0.044218	0.05798	FALSE	FALSE	FALSE	finn-b-G6_SLEEPAPNO	4	72247465	0.0273	NA	0.6883	Sleep apnoea || id:finn-b-G6_SLEEPAPNO	Sleep apnoea	Sleep apnoea || ||	TRUE	igd	81	4	72247465	0.005264	1e-200	NA	ieu-b-4808	|| id:ieu-b-4808	TRUE	reported	igd	2	TRUE	7.79462e-05	34.3995
4	rs10423733	C	T	C	T	0.014936	0.0015	0.181049	0.1464	FALSE	FALSE	FALSE	finn-b-G6_SLEEPAPNO	19	11185919	0.0177	NA	0.9336	Sleep apnoea || id:finn-b-G6_SLEEPAPNO	Sleep apnoea	Sleep apnoea || ||	TRUE	igd	274	19	11185919	0.002544	1e-200	NA	ieu-b-4808	|| id:ieu-b-4808	TRUE	reported	igd	2	TRUE	7.81044e-05	34.4693
14	rs111308232	A	G	A	G	0.026143	0.0003	0.054187	0.06788	FALSE	FALSE	FALSE	finn-b-G6_SLEEPAPNO	11	13799056	0.0248	NA	0.989	Sleep apnoea || id:finn-b-G6_SLEEPAPNO	Sleep apnoea	Sleep apnoea || ||	TRUE	igd	204	11	13799056	0.004443	1e-200	NA	ieu-b-4808	|| id:ieu-b-4808	TRUE	reported	igd	2	TRUE	7.84511e-05	34.6223
181	rs6431630	A	G	A	G	-0.018439	0.0068	0.108702	0.1002	FALSE	FALSE	FALSE	finn-b-G6_SLEEPAPNO	2	234677386	0.0209	NA	0.743599	Sleep apnoea || id:finn-b-G6_SLEEPAPNO	Sleep apnoea	Sleep apnoea || ||	TRUE	igd	40	2	234677386	0.003133	1e-200	NA	ieu-b-4808	|| id:ieu-b-4808	TRUE	reported	igd	2	TRUE	7.84865e-05	34.6379
84	rs149408170	T	G	T	G	-0.04263	-0.0177	0.024151	0.02655	FALSE	FALSE	FALSE	finn-b-G6_SLEEPAPNO	4	72268723	0.0392	NA	0.6516	Sleep apnoea || id:finn-b-G6_SLEEPAPNO	Sleep apnoea	Sleep apnoea || ||	TRUE	igd	70	4	72268723	0.007222	1e-200	NA	ieu-b-4808	|| id:ieu-b-4808	TRUE	reported	igd	2	TRUE	7.89508e-05	34.8429
82	rs147037721	G	A	G	A	-0.103483	0.0311	0.004464	0.0806	FALSE	FALSE	FALSE	finn-b-G6_SLEEPAPNO	11	70931648	0.0236	NA	0.1874	Sleep apnoea || id:finn-b-G6_SLEEPAPNO	Sleep apnoea	Sleep apnoea || ||	TRUE	igd	198	11	70931648	0.017455	1e-200	NA	ieu-b-4808	|| id:ieu-b-4808	TRUE	reported	igd	2	TRUE	7.96414e-05	35.1477
123	rs2519093	T	C	T	C	-0.014952	0.0034	0.184028	0.2011	FALSE	FALSE	FALSE	finn-b-G6_SLEEPAPNO	9	136141870	0.0155	NA	0.8278	Sleep apnoea || id:finn-b-G6_SLEEPAPNO	Sleep apnoea	Sleep apnoea || ||	TRUE	igd	139	9	136141870	0.002518	1e-200	NA	ieu-b-4808	|| id:ieu-b-4808	TRUE	reported	igd	2	TRUE	7.98964e-05	35.2602
90	rs150957872	C	T	C	T	0.045487	-0.0246	0.017667	0.01595	FALSE	FALSE	FALSE	finn-b-G6_SLEEPAPNO	4	72158409	0.0504	NA	0.626	Sleep apnoea || id:finn-b-G6_SLEEPAPNO	Sleep apnoea	Sleep apnoea || ||	TRUE	igd	60	4	72158409	0.007645	1e-200	NA	ieu-b-4808	|| id:ieu-b-4808	TRUE	reported	igd	2	TRUE	8.02158e-05	35.4012
200	rs7419651	A	G	A	G	-0.01788	-0.0055	0.119167	0.1465	FALSE	FALSE	FALSE	finn-b-G6_SLEEPAPNO	2	101417047	0.0175	NA	0.754899	Sleep apnoea || id:finn-b-G6_SLEEPAPNO	Sleep apnoea	Sleep apnoea || ||	TRUE	igd	41	2	101417047	0.003005	1e-200	NA	ieu-b-4808	|| id:ieu-b-4808	TRUE	reported	igd	2	TRUE	8.02206e-05	35.4033
48	rs12035012	A	C	A	C	0.013916	-0.0121	0.222157	0.2197	FALSE	FALSE	FALSE	finn-b-G6_SLEEPAPNO	1	41750648	0.015	NA	0.4207	Sleep apnoea || id:finn-b-G6_SLEEPAPNO	Sleep apnoea	Sleep apnoea || ||	TRUE	igd	19	1	41750648	0.002336	1e-200	NA	ieu-b-4808	|| id:ieu-b-4808	TRUE	reported	igd	2	TRUE	8.04124e-05	35.488
10	rs11023171	C	T	C	T	-0.034197	0.0079	0.029681	0.02726	FALSE	FALSE	FALSE	finn-b-G6_SLEEPAPNO	11	14295257	0.0377	NA	0.8339	Sleep apnoea || id:finn-b-G6_SLEEPAPNO	Sleep apnoea	Sleep apnoea || ||	TRUE	igd	192	11	14295257	0.005735	1e-200	NA	ieu-b-4808	|| id:ieu-b-4808	TRUE	reported	igd	2	TRUE	8.05655e-05	35.5555
102	rs17442124	G	A	G	A	-0.026682	-0.042	0.05516	0.04478	FALSE	FALSE	FALSE	finn-b-G6_SLEEPAPNO	11	15744176	0.0312	NA	0.1779	Sleep apnoea || id:finn-b-G6_SLEEPAPNO	Sleep apnoea	Sleep apnoea || ||	TRUE	igd	194	11	15744176	0.004452	1e-200	NA	ieu-b-4808	|| id:ieu-b-4808	TRUE	reported	igd	2	TRUE	8.13891e-05	35.919
136	rs35350925	T	G	T	G	0.029781	0.0797	0.041123	0.02805	FALSE	FALSE	FALSE	finn-b-G6_SLEEPAPNO	4	71587995	0.0381	NA	0.0366201	Sleep apnoea || id:finn-b-G6_SLEEPAPNO	Sleep apnoea	Sleep apnoea || ||	TRUE	igd	95	4	71587995	0.004959	1e-200	NA	ieu-b-4808	|| id:ieu-b-4808	TRUE	reported	igd	2	TRUE	8.17203e-05	36.0652
138	rs368263950	T	C	T	C	-0.050596	-0.0251	0.018462	0.01854	FALSE	FALSE	FALSE	finn-b-G6_SLEEPAPNO	4	71545086	0.048	NA	0.601399	Sleep apnoea || id:finn-b-G6_SLEEPAPNO	Sleep apnoea	Sleep apnoea || ||	TRUE	igd	79	4	71545086	0.008414	1e-200	NA	ieu-b-4808	|| id:ieu-b-4808	TRUE	reported	igd	2	TRUE	8.19345e-05	36.1597
159	rs537089	G	C	G	C	-0.021591	-0.02	0.080375	0.08726	FALSE	TRUE	FALSE	finn-b-G6_SLEEPAPNO	11	120078452	0.022	NA	0.3653	Sleep apnoea || id:finn-b-G6_SLEEPAPNO	Sleep apnoea	Sleep apnoea || ||	TRUE	igd	179	11	120078452	0.003581	1e-200	NA	ieu-b-4808	|| id:ieu-b-4808	TRUE	reported	igd	2	TRUE	8.23713e-05	36.3526
76	rs146216314	A	G	A	G	0.020362	-0.0152	0.09786	0.138	FALSE	FALSE	FALSE	finn-b-G6_SLEEPAPNO	4	72179821	0.0182	NA	0.4051	Sleep apnoea || id:finn-b-G6_SLEEPAPNO	Sleep apnoea	Sleep apnoea || ||	TRUE	igd	80	4	72179821	0.003369	1e-200	NA	ieu-b-4808	|| id:ieu-b-4808	TRUE	reported	igd	2	TRUE	8.27709e-05	36.5289
107	rs189172768	T	G	T	G	-0.038318	0.0427	0.025183	0.0233	FALSE	FALSE	FALSE	finn-b-G6_SLEEPAPNO	11	14199740	0.0409	NA	0.2964	Sleep apnoea || id:finn-b-G6_SLEEPAPNO	Sleep apnoea	Sleep apnoea || ||	TRUE	igd	189	11	14199740	0.006339	1e-200	NA	ieu-b-4808	|| id:ieu-b-4808	TRUE	reported	igd	2	TRUE	8.27948e-05	36.5395
245	rs9989419	G	A	G	A	-0.012128	-0.0209	0.604992	0.6152	FALSE	FALSE	FALSE	finn-b-G6_SLEEPAPNO	16	56985139	0.0128	NA	0.103	Sleep apnoea || id:finn-b-G6_SLEEPAPNO	Sleep apnoea	Sleep apnoea || ||	TRUE	igd	248	16	56985139	0.001995	1e-200	NA	ieu-b-4808	|| id:ieu-b-4808	TRUE	reported	igd	2	TRUE	8.37396e-05	36.9565
121	rs2470937	A	T	A	T	-0.011904	0.0155	0.451384	0.4294	FALSE	TRUE	TRUE	finn-b-G6_SLEEPAPNO	7	104579775	0.0126	NA	0.2168	Sleep apnoea || id:finn-b-G6_SLEEPAPNO	Sleep apnoea	Sleep apnoea || ||	TRUE	igd	125	7	104579775	0.001954	1e-200	NA	ieu-b-4808	|| id:ieu-b-4808	TRUE	reported	igd	2	FALSE	8.4096e-05	37.1137
241	rs975591	C	T	C	T	-0.023598	0.0495	0.929076	0.9175	FALSE	FALSE	FALSE	finn-b-G6_SLEEPAPNO	14	39480031	0.0226	NA	0.0282501	Sleep apnoea || id:finn-b-G6_SLEEPAPNO	Sleep apnoea	Sleep apnoea || ||	TRUE	igd	229	14	39480031	0.003871	1e-200	NA	ieu-b-4808	|| id:ieu-b-4808	TRUE	reported	igd	2	TRUE	8.42059e-05	37.1623
25	rs114165281	T	C	T	C	0.037145	0.041	0.027836	0.01974	FALSE	FALSE	FALSE	finn-b-G6_SLEEPAPNO	4	99798284	0.0456	NA	0.3693	Sleep apnoea || id:finn-b-G6_SLEEPAPNO	Sleep apnoea	Sleep apnoea || ||	TRUE	igd	90	4	99798284	0.006062	1e-200	NA	ieu-b-4808	|| id:ieu-b-4808	TRUE	reported	igd	2	TRUE	8.5076e-05	37.5463
24	rs113928144	T	C	T	C	0.041385	0.0983	0.026367	0.009677	FALSE	FALSE	FALSE	finn-b-G6_SLEEPAPNO	4	72428399	0.0663	NA	0.1379	Sleep apnoea || id:finn-b-G6_SLEEPAPNO	Sleep apnoea	Sleep apnoea || ||	TRUE	igd	96	4	72428399	0.006748	1e-200	NA	ieu-b-4808	|| id:ieu-b-4808	TRUE	reported	igd	2	TRUE	8.52263e-05	37.6126
174	rs61883538	G	A	G	A	-0.016541	0.0156	0.154873	0.124	FALSE	FALSE	FALSE	finn-b-G6_SLEEPAPNO	11	13901629	0.0188	NA	0.4058	Sleep apnoea || id:finn-b-G6_SLEEPAPNO	Sleep apnoea	Sleep apnoea || ||	TRUE	igd	150	11	13901629	0.002676	1e-200	NA	ieu-b-4808	|| id:ieu-b-4808	TRUE	reported	igd	2	TRUE	8.65742e-05	38.2076
51	rs12417051	G	C	G	C	0.035172	0.0674	0.031281	0.02161	FALSE	TRUE	FALSE	finn-b-G6_SLEEPAPNO	11	13946065	0.0429	NA	0.1161	Sleep apnoea || id:finn-b-G6_SLEEPAPNO	Sleep apnoea	Sleep apnoea || ||	TRUE	igd	164	11	13946065	0.005675	1e-200	NA	ieu-b-4808	|| id:ieu-b-4808	TRUE	reported	igd	2	TRUE	8.70361e-05	38.4114
7	rs10832393	G	A	G	A	-0.013823	-0.0025	0.254398	0.2456	FALSE	FALSE	FALSE	finn-b-G6_SLEEPAPNO	11	15302139	0.0145	NA	0.8642	Sleep apnoea || id:finn-b-G6_SLEEPAPNO	Sleep apnoea	Sleep apnoea || ||	TRUE	igd	154	11	15302139	0.00223	1e-200	NA	ieu-b-4808	|| id:ieu-b-4808	TRUE	reported	igd	2	TRUE	8.70627e-05	38.4231
20	rs11233277	A	G	A	G	-0.018761	-0.0059	0.116576	0.1008	FALSE	FALSE	FALSE	finn-b-G6_SLEEPAPNO	11	71062059	0.0207	NA	0.7739	Sleep apnoea || id:finn-b-G6_SLEEPAPNO	Sleep apnoea	Sleep apnoea || ||	TRUE	igd	200	11	71062059	0.003024	1e-200	NA	ieu-b-4808	|| id:ieu-b-4808	TRUE	reported	igd	2	TRUE	8.72138e-05	38.4899
158	rs513533	G	A	G	A	-0.020039	-0.0071	0.10331	0.1857	FALSE	FALSE	FALSE	finn-b-G6_SLEEPAPNO	11	116519358	0.0161	NA	0.657201	Sleep apnoea || id:finn-b-G6_SLEEPAPNO	Sleep apnoea	Sleep apnoea || ||	TRUE	igd	196	11	116519358	0.003224	1e-200	NA	ieu-b-4808	|| id:ieu-b-4808	TRUE	reported	igd	2	TRUE	8.75385e-05	38.6331
228	rs78708688	T	C	T	C	0.047262	0.1348	0.016899	0.004745	FALSE	FALSE	FALSE	finn-b-G6_SLEEPAPNO	11	14410696	0.0923	NA	0.1442	Sleep apnoea || id:finn-b-G6_SLEEPAPNO	Sleep apnoea	Sleep apnoea || ||	TRUE	igd	152	11	14410696	0.007601	1e-200	NA	ieu-b-4808	|| id:ieu-b-4808	TRUE	reported	igd	2	TRUE	8.76031e-05	38.6617
219	rs77257135	A	C	A	C	0.047954	0.0156	0.017457	0.02427	FALSE	FALSE	FALSE	finn-b-G6_SLEEPAPNO	4	72432363	0.0406	NA	0.7006	Sleep apnoea || id:finn-b-G6_SLEEPAPNO	Sleep apnoea	Sleep apnoea || ||	TRUE	igd	82	4	72432363	0.007699	1e-200	NA	ieu-b-4808	|| id:ieu-b-4808	TRUE	reported	igd	2	TRUE	8.79059e-05	38.7953
202	rs74443719	C	T	C	T	-0.040572	0.0217	0.024821	0.05792	FALSE	FALSE	FALSE	finn-b-G6_SLEEPAPNO	20	52737687	0.0268	NA	0.4173	Sleep apnoea || id:finn-b-G6_SLEEPAPNO	Sleep apnoea	Sleep apnoea || ||	TRUE	igd	282	20	52737687	0.00651	1e-200	NA	ieu-b-4808	|| id:ieu-b-4808	TRUE	reported	igd	2	TRUE	8.80091e-05	38.8409
143	rs41290120	A	G	A	G	0.028026	-0.013	0.049631	0.02874	FALSE	FALSE	FALSE	finn-b-G6_SLEEPAPNO	19	45382675	0.0371	NA	0.7249	Sleep apnoea || id:finn-b-G6_SLEEPAPNO	Sleep apnoea	Sleep apnoea || ||	TRUE	igd	269	19	45382675	0.004488	1e-200	NA	ieu-b-4808	|| id:ieu-b-4808	TRUE	reported	igd	2	TRUE	8.83595e-05	38.9955
9	rs10888010	C	T	C	T	-0.012255	-0.0066	0.428095	0.4475	FALSE	FALSE	FALSE	finn-b-G6_SLEEPAPNO	1	17557039	0.0125	NA	0.5978	Sleep apnoea || id:finn-b-G6_SLEEPAPNO	Sleep apnoea	Sleep apnoea || ||	TRUE	igd	25	1	17557039	0.001958	1e-200	NA	ieu-b-4808	|| id:ieu-b-4808	TRUE	reported	igd	2	TRUE	8.87642e-05	39.1741
175	rs61906076	G	C	G	C	-0.027502	0.0203	0.05239	0.08463	FALSE	TRUE	FALSE	finn-b-G6_SLEEPAPNO	11	116521505	0.0223	NA	0.3632	Sleep apnoea || id:finn-b-G6_SLEEPAPNO	Sleep apnoea	Sleep apnoea || ||	TRUE	igd	178	11	116521505	0.004385	1e-200	NA	ieu-b-4808	|| id:ieu-b-4808	TRUE	reported	igd	2	TRUE	8.91303e-05	39.3357
177	rs62131912	T	G	T	G	0.020341	0.0019	0.100972	0.07427	FALSE	FALSE	FALSE	finn-b-G6_SLEEPAPNO	19	48323130	0.0239	NA	0.9361	Sleep apnoea || id:finn-b-G6_SLEEPAPNO	Sleep apnoea	Sleep apnoea || ||	TRUE	igd	271	19	48323130	0.003242	1e-200	NA	ieu-b-4808	|| id:ieu-b-4808	TRUE	reported	igd	2	TRUE	8.91979e-05	39.3656
127	rs2642438	G	A	G	A	-0.013439	0.0109	0.699877	0.716	FALSE	FALSE	FALSE	finn-b-G6_SLEEPAPNO	1	220970028	0.0138	NA	0.4303	Sleep apnoea || id:finn-b-G6_SLEEPAPNO	Sleep apnoea	Sleep apnoea || ||	TRUE	igd	24	1	220970028	0.002122	1e-200	NA	ieu-b-4808	|| id:ieu-b-4808	TRUE	reported	igd	2	TRUE	9.08822e-05	40.1089
32	rs11591147	T	G	T	G	0.046744	0.0304	0.01799	0.03607	FALSE	FALSE	FALSE	finn-b-G6_SLEEPAPNO	1	55505647	0.0336	NA	0.3646	Sleep apnoea || id:finn-b-G6_SLEEPAPNO	Sleep apnoea	Sleep apnoea || ||	TRUE	igd	23	1	55505647	0.007316	1e-200	NA	ieu-b-4808	|| id:ieu-b-4808	TRUE	reported	igd	2	TRUE	9.24994e-05	40.8228
3	rs1026337	T	A	T	A	-0.022376	0.0218	0.102621	0.09293	FALSE	TRUE	FALSE	finn-b-G6_SLEEPAPNO	4	69528250	0.0218	NA	0.317	Sleep apnoea || id:finn-b-G6_SLEEPAPNO	Sleep apnoea	Sleep apnoea || ||	TRUE	igd	69	4	69528250	0.003494	1e-200	NA	ieu-b-4808	|| id:ieu-b-4808	TRUE	reported	igd	2	TRUE	9.29295e-05	41.0126
170	rs6127098	A	G	A	G	-0.023706	-0.0013	0.079796	0.05622	FALSE	FALSE	FALSE	finn-b-G6_SLEEPAPNO	20	52731178	0.0272	NA	0.9631	Sleep apnoea || id:finn-b-G6_SLEEPAPNO	Sleep apnoea	Sleep apnoea || ||	TRUE	igd	288	20	52731178	0.003672	1e-200	NA	ieu-b-4808	|| id:ieu-b-4808	TRUE	reported	igd	2	TRUE	9.44376e-05	41.6782
64	rs140570898	A	G	A	G	0.01521	-0.0005	0.239488	0.1995	FALSE	FALSE	FALSE	finn-b-G6_SLEEPAPNO	12	96322368	0.0156	NA	0.9752	Sleep apnoea || id:finn-b-G6_SLEEPAPNO	Sleep apnoea	Sleep apnoea || ||	TRUE	igd	224	12	96322368	0.002345	1e-200	NA	ieu-b-4808	|| id:ieu-b-4808	TRUE	reported	igd	2	TRUE	9.53249e-05	42.0698
46	rs11826356	T	C	T	C	0.050381	0.0697	0.017253	0.006512	FALSE	FALSE	FALSE	finn-b-G6_SLEEPAPNO	11	14550516	0.0779	NA	0.371	Sleep apnoea || id:finn-b-G6_SLEEPAPNO	Sleep apnoea	Sleep apnoea || ||	TRUE	igd	167	11	14550516	0.007735	1e-200	NA	ieu-b-4808	|| id:ieu-b-4808	TRUE	reported	igd	2	TRUE	9.61272e-05	42.4239
145	rs4364259	A	G	A	G	0.015798	0.005	0.205042	0.2209	FALSE	FALSE	FALSE	finn-b-G6_SLEEPAPNO	4	15892159	0.0151	NA	0.7411	Sleep apnoea || id:finn-b-G6_SLEEPAPNO	Sleep apnoea	Sleep apnoea || ||	TRUE	igd	66	4	15892159	0.002422	1e-200	NA	ieu-b-4808	|| id:ieu-b-4808	TRUE	reported	igd	2	TRUE	9.64027e-05	42.5455
135	rs34834099	T	C	T	C	0.025624	-0.0138	0.065631	0.05665	FALSE	FALSE	FALSE	finn-b-G6_SLEEPAPNO	1	151502427	0.0272	NA	0.611399	Sleep apnoea || id:finn-b-G6_SLEEPAPNO	Sleep apnoea	Sleep apnoea || ||	TRUE	igd	1	1	151502427	0.003924	1e-200	NA	ieu-b-4808	|| id:ieu-b-4808	TRUE	reported	igd	2	TRUE	9.66204e-05	42.6416
114	rs2072193	C	G	C	G	0.026651	0.0183	0.061003	0.1424	FALSE	TRUE	FALSE	finn-b-G6_SLEEPAPNO	22	31533796	0.0179	NA	0.3086	Sleep apnoea || id:finn-b-G6_SLEEPAPNO	Sleep apnoea	Sleep apnoea || ||	TRUE	igd	291	22	31533796	0.004068	1e-200	NA	ieu-b-4808	|| id:ieu-b-4808	TRUE	reported	igd	2	TRUE	9.72518e-05	42.9203
43	rs117832548	T	A	T	A	-0.05471	0.0715	0.015057	0.01255	FALSE	TRUE	FALSE	finn-b-G6_SLEEPAPNO	11	14055347	0.0571	NA	0.2103	Sleep apnoea || id:finn-b-G6_SLEEPAPNO	Sleep apnoea	Sleep apnoea || ||	TRUE	igd	170	11	14055347	0.008266	1e-200	NA	ieu-b-4808	|| id:ieu-b-4808	TRUE	reported	igd	2	TRUE	9.926e-05	43.8067
66	rs141352236	T	C	T	C	0.054901	-0.0233	0.014235	0.03591	FALSE	FALSE	FALSE	finn-b-G6_SLEEPAPNO	11	14461917	0.0338	NA	0.490601	Sleep apnoea || id:finn-b-G6_SLEEPAPNO	Sleep apnoea	Sleep apnoea || ||	TRUE	igd	208	11	14461917	0.008274	1e-200	NA	ieu-b-4808	|| id:ieu-b-4808	TRUE	reported	igd	2	TRUE	9.97611e-05	44.0279
207	rs75235269	A	T	A	T	0.042153	0.0026	0.024275	0.03674	FALSE	TRUE	FALSE	finn-b-G6_SLEEPAPNO	11	14243643	0.0332	NA	0.9368	Sleep apnoea || id:finn-b-G6_SLEEPAPNO	Sleep apnoea	Sleep apnoea || ||	TRUE	igd	205	11	14243643	0.006343	1e-200	NA	ieu-b-4808	|| id:ieu-b-4808	TRUE	reported	igd	2	TRUE	0.000100069	44.1637
133	rs34169741	T	C	T	C	0.013438	0.0001	0.383297	0.3482	FALSE	FALSE	FALSE	finn-b-G6_SLEEPAPNO	4	74458987	0.0131	NA	0.9927	Sleep apnoea || id:finn-b-G6_SLEEPAPNO	Sleep apnoea	Sleep apnoea || ||	TRUE	igd	65	4	74458987	0.00199	1e-200	NA	ieu-b-4808	|| id:ieu-b-4808	TRUE	reported	igd	2	TRUE	0.000103322	45.5996
42	rs117562170	C	A	C	A	-0.032322	0.0153	0.044076	0.1252	FALSE	FALSE	FALSE	finn-b-G6_SLEEPAPNO	12	96367480	0.0189	NA	0.4192	Sleep apnoea || id:finn-b-G6_SLEEPAPNO	Sleep apnoea	Sleep apnoea || ||	TRUE	igd	221	12	96367480	0.00477	1e-200	NA	ieu-b-4808	|| id:ieu-b-4808	TRUE	reported	igd	2	TRUE	0.000104037	45.9153
165	rs59944703	G	A	G	A	-0.014942	-0.0211	0.268515	0.2052	FALSE	FALSE	FALSE	finn-b-G6_SLEEPAPNO	19	48337066	0.0154	NA	0.1711	Sleep apnoea || id:finn-b-G6_SLEEPAPNO	Sleep apnoea	Sleep apnoea || ||	TRUE	igd	272	19	48337066	0.002203	1e-200	NA	ieu-b-4808	|| id:ieu-b-4808	TRUE	reported	igd	2	TRUE	0.000104236	46.003
144	rs4149056	C	T	C	T	-0.018399	-0.0125	0.150987	0.2021	FALSE	FALSE	FALSE	finn-b-G6_SLEEPAPNO	12	21331549	0.0156	NA	0.4199	Sleep apnoea || id:finn-b-G6_SLEEPAPNO	Sleep apnoea	Sleep apnoea || ||	TRUE	igd	213	12	21331549	0.002708	1e-200	NA	ieu-b-4808	|| id:ieu-b-4808	TRUE	reported	igd	2	TRUE	0.000104597	46.1625
205	rs74964973	A	G	A	G	0.046448	-0.0581	0.021182	0.008521	FALSE	FALSE	FALSE	finn-b-G6_SLEEPAPNO	11	14299149	0.0674	NA	0.3888	Sleep apnoea || id:finn-b-G6_SLEEPAPNO	Sleep apnoea	Sleep apnoea || ||	TRUE	igd	172	11	14299149	0.006806	1e-200	NA	ieu-b-4808	|| id:ieu-b-4808	TRUE	reported	igd	2	TRUE	0.000105531	46.5745
151	rs4694548	G	A	G	A	0.014992	-0.0029	0.275261	0.3423	FALSE	FALSE	FALSE	finn-b-G6_SLEEPAPNO	4	73681946	0.0131	NA	0.8254	Sleep apnoea || id:finn-b-G6_SLEEPAPNO	Sleep apnoea	Sleep apnoea || ||	TRUE	igd	109	4	73681946	0.00218	1e-200	NA	ieu-b-4808	|| id:ieu-b-4808	TRUE	reported	igd	2	TRUE	0.00010716	47.2938
213	rs76493244	A	G	A	G	0.039891	-0.0007	0.030238	0.02355	FALSE	FALSE	FALSE	finn-b-G6_SLEEPAPNO	11	14142711	0.0416	NA	0.9858	Sleep apnoea || id:finn-b-G6_SLEEPAPNO	Sleep apnoea	Sleep apnoea || ||	TRUE	igd	151	11	14142711	0.005746	1e-200	NA	ieu-b-4808	|| id:ieu-b-4808	TRUE	reported	igd	2	TRUE	0.000109206	48.1966
140	rs3814995	T	C	T	C	-0.014733	0.023	0.31224	0.3614	FALSE	FALSE	FALSE	finn-b-G6_SLEEPAPNO	19	36342212	0.0132	NA	0.0806195	Sleep apnoea || id:finn-b-G6_SLEEPAPNO	Sleep apnoea	Sleep apnoea || ||	TRUE	igd	261	19	36342212	0.002109	1e-200	NA	ieu-b-4808	|| id:ieu-b-4808	TRUE	reported	igd	2	TRUE	0.000110575	48.8008
156	rs5112	G	C	G	C	-0.014854	-0.014	0.532421	0.5833	FALSE	TRUE	TRUE	finn-b-G6_SLEEPAPNO	19	45430280	0.0129	NA	0.2769	Sleep apnoea || id:finn-b-G6_SLEEPAPNO	Sleep apnoea	Sleep apnoea || ||	TRUE	igd	276	19	45430280	0.002114	1e-200	NA	ieu-b-4808	|| id:ieu-b-4808	TRUE	reported	igd	2	FALSE	0.000111867	49.3713
94	rs1601933	T	C	T	C	0.014072	0.0051	0.468181	0.4553	FALSE	FALSE	FALSE	finn-b-G6_SLEEPAPNO	15	58671559	0.0125	NA	0.6859	Sleep apnoea || id:finn-b-G6_SLEEPAPNO	Sleep apnoea	Sleep apnoea || ||	TRUE	igd	234	15	58671559	0.00198	1e-200	NA	ieu-b-4808	|| id:ieu-b-4808	TRUE	reported	igd	2	TRUE	0.000114448	50.5102
220	rs77610493	T	G	T	G	0.056188	0.004	0.01657	0.02872	FALSE	FALSE	FALSE	finn-b-G6_SLEEPAPNO	11	14049742	0.0375	NA	0.9155	Sleep apnoea || id:finn-b-G6_SLEEPAPNO	Sleep apnoea	Sleep apnoea || ||	TRUE	igd	188	11	14049742	0.007868	1e-200	NA	ieu-b-4808	|| id:ieu-b-4808	TRUE	reported	igd	2	TRUE	0.000115554	50.9984
162	rs56396137	G	A	G	A	-0.016815	-0.0432	0.220908	0.1548	FALSE	FALSE	FALSE	finn-b-G6_SLEEPAPNO	12	96380046	0.0172	NA	0.0120199	Sleep apnoea || id:finn-b-G6_SLEEPAPNO	Sleep apnoea	Sleep apnoea || ||	TRUE	igd	210	12	96380046	0.002345	1e-200	NA	ieu-b-4808	|| id:ieu-b-4808	TRUE	reported	igd	2	TRUE	0.000116502	51.4169
79	rs146716103	G	T	G	T	-0.0599	0.1363	0.015314	0.01261	FALSE	FALSE	FALSE	finn-b-G6_SLEEPAPNO	4	72425384	0.0566	NA	0.0160398	Sleep apnoea || id:finn-b-G6_SLEEPAPNO	Sleep apnoea	Sleep apnoea || ||	TRUE	igd	71	4	72425384	0.008349	1e-200	NA	ieu-b-4808	|| id:ieu-b-4808	TRUE	reported	igd	2	TRUE	0.00011663	51.4734
13	rs1109326	T	G	T	G	0.01441	0.0007	0.541577	0.4854	FALSE	FALSE	FALSE	finn-b-G6_SLEEPAPNO	11	15182597	0.0126	NA	0.9539	Sleep apnoea || id:finn-b-G6_SLEEPAPNO	Sleep apnoea	Sleep apnoea || ||	TRUE	igd	174	11	15182597	0.001965	1e-200	NA	ieu-b-4808	|| id:ieu-b-4808	TRUE	reported	igd	2	TRUE	0.00012185	53.7775
83	rs148843488	T	G	T	G	0.044273	0.1464	0.029551	0.007992	FALSE	FALSE	FALSE	finn-b-G6_SLEEPAPNO	4	72474739	0.0714	NA	0.0404101	Sleep apnoea || id:finn-b-G6_SLEEPAPNO	Sleep apnoea	Sleep apnoea || ||	TRUE	igd	97	4	72474739	0.005941	1e-200	NA	ieu-b-4808	|| id:ieu-b-4808	TRUE	reported	igd	2	TRUE	0.000125829	55.5337
17	rs1118116	G	A	G	A	0.01786	-0.0052	0.205214	0.2381	FALSE	FALSE	FALSE	finn-b-G6_SLEEPAPNO	11	70988410	0.0146	NA	0.722301	Sleep apnoea || id:finn-b-G6_SLEEPAPNO	Sleep apnoea	Sleep apnoea || ||	TRUE	igd	181	11	70988410	0.002394	1e-200	NA	ieu-b-4808	|| id:ieu-b-4808	TRUE	reported	igd	2	TRUE	0.000126106	55.6561
30	rs11542462	A	G	A	G	-0.0218	0.0275	0.133941	0.0935	FALSE	FALSE	FALSE	finn-b-G6_SLEEPAPNO	16	82033810	0.0215	NA	0.201	Sleep apnoea || id:finn-b-G6_SLEEPAPNO	Sleep apnoea	Sleep apnoea || ||	TRUE	igd	254	16	82033810	0.002875	1e-200	NA	ieu-b-4808	|| id:ieu-b-4808	TRUE	reported	igd	2	TRUE	0.000130273	57.4957
97	rs16913546	A	G	A	G	-0.03098	-0.0364	0.060145	0.05242	FALSE	FALSE	FALSE	finn-b-G6_SLEEPAPNO	11	14048791	0.028	NA	0.1926	Sleep apnoea || id:finn-b-G6_SLEEPAPNO	Sleep apnoea	Sleep apnoea || ||	TRUE	igd	187	11	14048791	0.004079	1e-200	NA	ieu-b-4808	|| id:ieu-b-4808	TRUE	reported	igd	2	TRUE	0.000130699	57.6837
89	rs150861637	G	C	G	C	-0.093871	-0.0816	0.007726	0.004906	FALSE	TRUE	FALSE	finn-b-G6_SLEEPAPNO	11	71090947	0.0909	NA	0.3698	Sleep apnoea || id:finn-b-G6_SLEEPAPNO	Sleep apnoea	Sleep apnoea || ||	TRUE	igd	183	11	71090947	0.012312	1e-200	NA	ieu-b-4808	|| id:ieu-b-4808	TRUE	reported	igd	2	TRUE	0.000131711	58.1305
41	rs117251479	A	G	A	G	-0.037991	0.0664	0.04229	0.01815	FALSE	FALSE	FALSE	finn-b-G6_SLEEPAPNO	11	14324511	0.0467	NA	0.1554	Sleep apnoea || id:finn-b-G6_SLEEPAPNO	Sleep apnoea	Sleep apnoea || ||	TRUE	igd	166	11	14324511	0.004821	1e-200	NA	ieu-b-4808	|| id:ieu-b-4808	TRUE	reported	igd	2	TRUE	0.000140702	62.0991
117	rs2229742	C	G	C	G	-0.025738	-0.0142	0.103928	0.1111	FALSE	TRUE	FALSE	finn-b-G6_SLEEPAPNO	21	16339172	0.0198	NA	0.474	Sleep apnoea || id:finn-b-G6_SLEEPAPNO	Sleep apnoea	Sleep apnoea || ||	TRUE	igd	290	21	16339172	0.00319	1e-200	NA	ieu-b-4808	|| id:ieu-b-4808	TRUE	reported	igd	2	TRUE	0.000147496	65.0978
203	rs74537052	G	A	G	A	0.03037	-0.0047	0.075675	0.04791	FALSE	FALSE	FALSE	finn-b-G6_SLEEPAPNO	4	72600053	0.0291	NA	0.872	Sleep apnoea || id:finn-b-G6_SLEEPAPNO	Sleep apnoea	Sleep apnoea || ||	TRUE	igd	85	4	72600053	0.003742	1e-200	NA	ieu-b-4808	|| id:ieu-b-4808	TRUE	reported	igd	2	TRUE	0.000149242	65.8688
148	rs4663871	A	G	A	G	-0.018796	0.0117	0.227469	0.2049	FALSE	FALSE	FALSE	finn-b-G6_SLEEPAPNO	2	234581587	0.0154	NA	0.4486	Sleep apnoea || id:finn-b-G6_SLEEPAPNO	Sleep apnoea	Sleep apnoea || ||	TRUE	igd	34	2	234581587	0.002313	1e-200	NA	ieu-b-4808	|| id:ieu-b-4808	TRUE	reported	igd	2	TRUE	0.00014962	66.0355
62	rs139303371	A	T	A	T	-0.038628	-0.052	0.046104	0.03866	FALSE	TRUE	FALSE	finn-b-G6_SLEEPAPNO	11	14232543	0.0324	NA	0.1082	Sleep apnoea || id:finn-b-G6_SLEEPAPNO	Sleep apnoea	Sleep apnoea || ||	TRUE	igd	191	11	14232543	0.004645	1e-200	NA	ieu-b-4808	|| id:ieu-b-4808	TRUE	reported	igd	2	TRUE	0.000156689	69.1562
40	rs117247884	G	T	G	T	0.069232	-0.0633	0.014763	0.01245	FALSE	FALSE	FALSE	finn-b-G6_SLEEPAPNO	11	14729856	0.0566	NA	0.2634	Sleep apnoea || id:finn-b-G6_SLEEPAPNO	Sleep apnoea	Sleep apnoea || ||	TRUE	igd	173	11	14729856	0.008249	1e-200	NA	ieu-b-4808	|| id:ieu-b-4808	TRUE	reported	igd	2	TRUE	0.000159594	70.4384
149	rs4665972	C	T	C	T	0.017012	0.009	0.606322	0.6233	FALSE	FALSE	FALSE	finn-b-G6_SLEEPAPNO	2	27598097	0.0128	NA	0.4832	Sleep apnoea || id:finn-b-G6_SLEEPAPNO	Sleep apnoea	Sleep apnoea || ||	TRUE	igd	38	2	27598097	0.001998	1e-200	NA	ieu-b-4808	|| id:ieu-b-4808	TRUE	reported	igd	2	TRUE	0.000164257	72.4966
87	rs149900441	T	C	T	C	0.085449	-0.0045	0.010627	0.04348	FALSE	FALSE	FALSE	finn-b-G6_SLEEPAPNO	4	72602493	0.0309	NA	0.8848	Sleep apnoea || id:finn-b-G6_SLEEPAPNO	Sleep apnoea	Sleep apnoea || ||	TRUE	igd	98	4	72602493	0.009868	1e-200	NA	ieu-b-4808	|| id:ieu-b-4808	TRUE	reported	igd	2	TRUE	0.000169886	74.9814
38	rs117031760	C	T	C	T	0.04182	0.0654	0.04402	0.03763	FALSE	FALSE	FALSE	finn-b-G6_SLEEPAPNO	11	14229545	0.0329	NA	0.0466402	Sleep apnoea || id:finn-b-G6_SLEEPAPNO	Sleep apnoea	Sleep apnoea || ||	TRUE	igd	190	11	14229545	0.004734	1e-200	NA	ieu-b-4808	|| id:ieu-b-4808	TRUE	reported	igd	2	TRUE	0.000176811	78.0386
39	rs117104524	A	C	A	C	0.059015	-0.0254	0.02435	0.03459	FALSE	FALSE	FALSE	finn-b-G6_SLEEPAPNO	11	14556168	0.0344	NA	0.4598	Sleep apnoea || id:finn-b-G6_SLEEPAPNO	Sleep apnoea	Sleep apnoea || ||	TRUE	igd	193	11	14556168	0.006459	1e-200	NA	ieu-b-4808	|| id:ieu-b-4808	TRUE	reported	igd	2	TRUE	0.000189142	83.4819
91	rs151288460	G	T	G	T	0.052714	-0.0302	0.033527	0.0124	FALSE	FALSE	FALSE	finn-b-G6_SLEEPAPNO	1	151587185	0.0579	NA	0.6019	Sleep apnoea || id:finn-b-G6_SLEEPAPNO	Sleep apnoea	Sleep apnoea || ||	TRUE	igd	2	1	151587185	0.005696	1e-200	NA	ieu-b-4808	|| id:ieu-b-4808	TRUE	reported	igd	2	TRUE	0.000194045	85.6466
18	rs112001313	T	C	T	C	0.03953	-0.019	0.060496	0.1058	FALSE	FALSE	FALSE	finn-b-G6_SLEEPAPNO	4	72501807	0.0204	NA	0.3524	Sleep apnoea || id:finn-b-G6_SLEEPAPNO	Sleep apnoea	Sleep apnoea || ||	TRUE	igd	107	4	72501807	0.004154	1e-200	NA	ieu-b-4808	|| id:ieu-b-4808	TRUE	reported	igd	2	TRUE	0.000205167	90.5563
29	rs115280883	T	C	T	C	-0.096365	-0.0305	0.010694	0.007434	FALSE	FALSE	FALSE	finn-b-G6_SLEEPAPNO	4	73130933	0.0728	NA	0.675499	Sleep apnoea || id:finn-b-G6_SLEEPAPNO	Sleep apnoea	Sleep apnoea || ||	TRUE	igd	88	4	73130933	0.009998	1e-200	NA	ieu-b-4808	|| id:ieu-b-4808	TRUE	reported	igd	2	TRUE	0.000210473	92.8989
141	rs3893148	G	A	G	A	-0.071504	0.044	0.018329	0.02806	FALSE	FALSE	FALSE	finn-b-G6_SLEEPAPNO	11	71020448	0.0374	NA	0.2386	Sleep apnoea || id:finn-b-G6_SLEEPAPNO	Sleep apnoea	Sleep apnoea || ||	TRUE	igd	182	11	71020448	0.007304	1e-200	NA	ieu-b-4808	|| id:ieu-b-4808	TRUE	reported	igd	2	TRUE	0.00021713	95.8379
190	rs7170361	C	T	C	T	-0.022606	0.0259	0.283178	0.3038	FALSE	FALSE	FALSE	finn-b-G6_SLEEPAPNO	15	58718998	0.0137	NA	0.0577896	Sleep apnoea || id:finn-b-G6_SLEEPAPNO	Sleep apnoea	Sleep apnoea || ||	TRUE	igd	237	15	58718998	0.002215	1e-200	NA	ieu-b-4808	|| id:ieu-b-4808	TRUE	reported	igd	2	TRUE	0.000235978	104.159
225	rs78168201	T	C	T	C	0.078876	-0.0247	0.019829	0.005159	FALSE	FALSE	FALSE	finn-b-G6_SLEEPAPNO	11	70971149	0.0908	NA	0.785301	Sleep apnoea || id:finn-b-G6_SLEEPAPNO	Sleep apnoea	Sleep apnoea || ||	TRUE	igd	180	11	70971149	0.007687	1e-200	NA	ieu-b-4808	|| id:ieu-b-4808	TRUE	reported	igd	2	TRUE	0.000238532	105.287
86	rs149679380	C	T	C	T	0.076037	-0.0095	0.020679	0.02553	FALSE	FALSE	FALSE	finn-b-G6_SLEEPAPNO	4	72510805	0.0405	NA	0.8153	Sleep apnoea || id:finn-b-G6_SLEEPAPNO	Sleep apnoea	Sleep apnoea || ||	TRUE	igd	83	4	72510805	0.00732	1e-200	NA	ieu-b-4808	|| id:ieu-b-4808	TRUE	reported	igd	2	TRUE	0.000244454	107.901
235	rs843004	G	A	G	A	0.039187	0.031	0.075984	0.02268	FALSE	FALSE	FALSE	finn-b-G6_SLEEPAPNO	4	72599352	0.0418	NA	0.4582	Sleep apnoea || id:finn-b-G6_SLEEPAPNO	Sleep apnoea	Sleep apnoea || ||	TRUE	igd	108	4	72599352	0.003689	1e-200	NA	ieu-b-4808	|| id:ieu-b-4808	TRUE	reported	igd	2	TRUE	0.000255641	112.84
23	rs113587264	G	A	G	A	-0.13214	0.0287	0.007903	0.03562	FALSE	FALSE	FALSE	finn-b-G6_SLEEPAPNO	4	72955217	0.0342	NA	0.4014	Sleep apnoea || id:finn-b-G6_SLEEPAPNO	Sleep apnoea	Sleep apnoea || ||	TRUE	igd	87	4	72955217	0.012043	1e-200	NA	ieu-b-4808	|| id:ieu-b-4808	TRUE	reported	igd	2	TRUE	0.000272744	120.392
194	rs72651860	A	G	A	G	-0.113727	-0.0664	0.010334	0.01165	FALSE	FALSE	FALSE	finn-b-G6_SLEEPAPNO	4	72492037	0.0598	NA	0.267	Sleep apnoea || id:finn-b-G6_SLEEPAPNO	Sleep apnoea	Sleep apnoea || ||	TRUE	igd	106	4	72492037	0.010222	1e-200	NA	ieu-b-4808	|| id:ieu-b-4808	TRUE	reported	igd	2	TRUE	0.00028042	123.781
179	rs62318873	T	C	T	C	0.050458	0.0022	0.051568	0.03703	FALSE	FALSE	FALSE	finn-b-G6_SLEEPAPNO	4	72745430	0.033	NA	0.9475	Sleep apnoea || id:finn-b-G6_SLEEPAPNO	Sleep apnoea	Sleep apnoea || ||	TRUE	igd	63	4	72745430	0.004528	1e-200	NA	ieu-b-4808	|| id:ieu-b-4808	TRUE	reported	igd	2	TRUE	0.00028132	124.178
188	rs7122671	A	G	A	G	-0.055918	-0.0338	0.05698	0.07366	FALSE	FALSE	FALSE	finn-b-G6_SLEEPAPNO	11	71144468	0.024	NA	0.1584	Sleep apnoea || id:finn-b-G6_SLEEPAPNO	Sleep apnoea	Sleep apnoea || ||	TRUE	igd	161	11	71144468	0.004179	1e-200	NA	ieu-b-4808	|| id:ieu-b-4808	TRUE	reported	igd	2	TRUE	0.000405562	179.043
72	rs143640935	T	C	T	C	-0.064195	0.0264	0.050325	0.07225	FALSE	FALSE	FALSE	finn-b-G6_SLEEPAPNO	11	14011706	0.0243	NA	0.2757	Sleep apnoea || id:finn-b-G6_SLEEPAPNO	Sleep apnoea	Sleep apnoea || ||	TRUE	igd	185	11	14011706	0.004484	1e-200	NA	ieu-b-4808	|| id:ieu-b-4808	TRUE	reported	igd	2	TRUE	0.000464242	204.96
70	rs143052621	C	T	C	T	-0.089814	-0.0146	0.054123	0.03108	FALSE	FALSE	FALSE	finn-b-G6_SLEEPAPNO	4	72819024	0.036	NA	0.6854	Sleep apnoea || id:finn-b-G6_SLEEPAPNO	Sleep apnoea	Sleep apnoea || ||	TRUE	igd	86	4	72819024	0.004353	1e-200	NA	ieu-b-4808	|| id:ieu-b-4808	TRUE	reported	igd	2	TRUE	0.000963756	425.705
189	rs71601778	C	T	C	T	0.082025	0.017	0.074263	0.1006	FALSE	FALSE	FALSE	finn-b-G6_SLEEPAPNO	4	72585683	0.0209	NA	0.4156	Sleep apnoea || id:finn-b-G6_SLEEPAPNO	Sleep apnoea	Sleep apnoea || ||	TRUE	igd	73	4	72585683	0.003887	1e-200	NA	ieu-b-4808	|| id:ieu-b-4808	TRUE	reported	igd	2	TRUE	0.00100809	445.309
