# Supplementary material for: Bi-directional and multivariate mendelian randomization analysis of the relationship between circulating 25-hydroxyvitamin D concentration and obstructive sleep apnea
Source: BMC Pulm Med. 2022 Oct 14;22:380. doi: 10.1186/s12890-022-02172-y (PMC9569054; doi:10.1186/s12890-022-02172-y)
Supplement: Supplementary file 2 — Supplementary Material 2 [file 12890_2022_2172_MOESM2_ESM.xlsx]

## Sheet: mydatacc
	SNP	effect_allele.exposure	other_allele.exposure	effect_allele.outcome	other_allele.outcome	beta.exposure	beta.outcome	eaf.exposure	eaf.outcome	remove	palindromic	ambiguous	id.outcome	chr	pos	se.outcome	samplesize.outcome	pval.outcome	outcome	originalname.outcome	outcome.deprecated	mr_keep.outcome	data_source.outcome	pos.exposure	samplesize.exposure	pval.exposure	se.exposure	chr.exposure	id.exposure	exposure	mr_keep.exposure	pval_origin.exposure	data_source.exposure	action	mr_keep	R2	F
1	rs10507084	T	C	T	C	0.1085	-0.005962	0.1793	0.058716	FALSE	FALSE	FALSE	ieu-b-4808	12	97753152	0.004151	NA	0.150871	25 hydroxyvitamin D level || id:ieu-b-4808	25 hydroxyvitamin D level	25 hydroxyvitamin D level || ||	TRUE	igd	97753152	NA	2.79705e-11	0.0163	12	finn-b-G6_SLEEPAPNO	|| id:finn-b-G6_SLEEPAPNO	TRUE	reported	igd	2	TRUE	0.000203249	44.3078
3	rs142006783	C	T	C	T	0.1783	-0.018218	0.03778	0.011713	FALSE	FALSE	FALSE	ieu-b-4808	16	74651733	0.009543	NA	0.0562691	25 hydroxyvitamin D level || id:ieu-b-4808	25 hydroxyvitamin D level	25 hydroxyvitamin D level || ||	TRUE	igd	74651733	NA	4.81305e-08	0.0327	16	finn-b-G6_SLEEPAPNO	|| id:finn-b-G6_SLEEPAPNO	TRUE	reported	igd	2	TRUE	0.00013639	29.7306
4	rs2371934	T	C	T	C	-0.0698	0.00222	0.5092	0.592278	FALSE	FALSE	FALSE	ieu-b-4808	12	98290651	0.002014	NA	0.270282	25 hydroxyvitamin D level || id:ieu-b-4808	25 hydroxyvitamin D level	25 hydroxyvitamin D level || ||	TRUE	igd	98290651	NA	2.37498e-08	0.0125	12	finn-b-G6_SLEEPAPNO	|| id:finn-b-G6_SLEEPAPNO	TRUE	reported	igd	2	TRUE	0.000143041	31.1808
5	rs4837016	A	G	A	G	-0.0706	0.002627	0.4662	0.420776	FALSE	FALSE	FALSE	ieu-b-4808	9	128141809	0.001984	NA	0.185363	25 hydroxyvitamin D level || id:ieu-b-4808	25 hydroxyvitamin D level	25 hydroxyvitamin D level || ||	TRUE	igd	128141809	NA	1.527e-08	0.0125	9	finn-b-G6_SLEEPAPNO	|| id:finn-b-G6_SLEEPAPNO	TRUE	reported	igd	2	TRUE	0.000146339	31.8996
6	rs9937053	A	G	A	G	0.102	-0.001469	0.4298	0.422981	FALSE	FALSE	FALSE	ieu-b-4808	16	53799507	0.001963	NA	0.454344	25 hydroxyvitamin D level || id:ieu-b-4808	25 hydroxyvitamin D level	25 hydroxyvitamin D level || ||	TRUE	igd	53799507	NA	4.31917e-16	0.0125	16	finn-b-G6_SLEEPAPNO	|| id:finn-b-G6_SLEEPAPNO	TRUE	reported	igd	2	TRUE	0.000305408	66.585

## Sheet: Sheet1
	SNP	effect_allele.exposure	other_allele.exposure	effect_allele.outcome	other_allele.outcome	beta.exposure	beta.outcome	eaf.exposure	eaf.outcome	remove	palindromic	ambiguous	id.outcome	chr	pos	se.outcome	samplesize.outcome	pval.outcome	outcome	originalname.outcome	outcome.deprecated	mr_keep.outcome	data_source.outcome	pos.exposure	samplesize.exposure	pval.exposure	se.exposure	chr.exposure	id.exposure	exposure	mr_keep.exposure	pval_origin.exposure	data_source.exposure	action	mr_keep
1	rs10507084	T	C	T	C	0.1085	-0.005962	0.1793	0.058716	FALSE	FALSE	FALSE	ieu-b-4808	12	97753152	0.004151	NA	0.150871	25 hydroxyvitamin D level || id:ieu-b-4808	25 hydroxyvitamin D level	25 hydroxyvitamin D level || ||	TRUE	igd	97753152	NA	2.79705e-11	0.0163	12	finn-b-G6_SLEEPAPNO	|| id:finn-b-G6_SLEEPAPNO	TRUE	reported	igd	2	TRUE
2	rs10928560	T	C	T	C	-0.0878	-0.004255	0.1949	0.167432	FALSE	FALSE	FALSE	ieu-b-4808	2	136991807	0.00262	NA	0.104372	25 hydroxyvitamin D level || id:ieu-b-4808	25 hydroxyvitamin D level	25 hydroxyvitamin D level || ||	TRUE	igd	136991807	NA	2.80201e-08	0.0158	2	finn-b-G6_SLEEPAPNO	|| id:finn-b-G6_SLEEPAPNO	TRUE	reported	igd	2	TRUE
3	rs142006783	C	T	C	T	0.1783	-0.018218	0.03778	0.011713	FALSE	FALSE	FALSE	ieu-b-4808	16	74651733	0.009543	NA	0.0562691	25 hydroxyvitamin D level || id:ieu-b-4808	25 hydroxyvitamin D level	25 hydroxyvitamin D level || ||	TRUE	igd	74651733	NA	4.81305e-08	0.0327	16	finn-b-G6_SLEEPAPNO	|| id:finn-b-G6_SLEEPAPNO	TRUE	reported	igd	2	TRUE
4	rs2371934	T	C	T	C	-0.0698	0.00222	0.5092	0.592278	FALSE	FALSE	FALSE	ieu-b-4808	12	98290651	0.002014	NA	0.270282	25 hydroxyvitamin D level || id:ieu-b-4808	25 hydroxyvitamin D level	25 hydroxyvitamin D level || ||	TRUE	igd	98290651	NA	2.37498e-08	0.0125	12	finn-b-G6_SLEEPAPNO	|| id:finn-b-G6_SLEEPAPNO	TRUE	reported	igd	2	TRUE
5	rs4837016	A	G	A	G	-0.0706	0.002627	0.4662	0.420776	FALSE	FALSE	FALSE	ieu-b-4808	9	128141809	0.001984	NA	0.185363	25 hydroxyvitamin D level || id:ieu-b-4808	25 hydroxyvitamin D level	25 hydroxyvitamin D level || ||	TRUE	igd	128141809	NA	1.527e-08	0.0125	9	finn-b-G6_SLEEPAPNO	|| id:finn-b-G6_SLEEPAPNO	TRUE	reported	igd	2	TRUE
6	rs9937053	A	G	A	G	0.102	-0.001469	0.4298	0.422981	FALSE	FALSE	FALSE	ieu-b-4808	16	53799507	0.001963	NA	0.454344	25 hydroxyvitamin D level || id:ieu-b-4808	25 hydroxyvitamin D level	25 hydroxyvitamin D level || ||	TRUE	igd	53799507	NA	4.31917e-16	0.0125	16	finn-b-G6_SLEEPAPNO	|| id:finn-b-G6_SLEEPAPNO	TRUE	reported	igd	2	TRUE
